# Supplementary material for: Relationship Between Medical Students’ Empathy and Occupation Expectation: Mediating Roles of Resilience and Subjective Well-Being
Source: Front Psychol. 2021 Sep 27;12:708342. doi: 10.3389/fpsyg.2021.708342 (PMC8503271; doi:10.3389/fpsyg.2021.708342)
Supplement: Supplementary file 1 [file Data_Sheet_1.CSV]

学号	学院	专业	年级	性别	学生干部	独生子女	出生年	出生月	学习成绩	父亲文化程度	父亲职业	母亲文化程度	母亲职业	收入	B1	B2	B3	B4	B5	B6	B7	B8	B9	B10	B11	B12	B13	B14	B15	B16	B17	B18	B19	B20	B21	C1	C2	C3	C4	C5	C6	C7	C8	C9	C10	C11	C12	C13	C14
201901219	基础医学院	临床	2019	1	0	0	2001	11	5	5	2	5	2	3	5	5	5	5	5	5	5	5	5	5	5	5	5	5	5	5	5	5	5	5	5	4	4	3	3	3	3	2	3	4	4	4	4	4	4
			研一	0	1	1			3	3	13	3	3	3	5	5	5	5	5	5	5	5	5	5	5	5	5	5	5	5	5	5	5	5	5	3	3	2	3	3	4	3	3	4	4	2	4	2	4
201934019	一临	儿科	2019	0	0	1	2001	9	3	3	13	1	13	2	5	5	5	5	5	5	5	5	5	5	5	5	5	5	5	5	5	5	5	5	5	4	3	1	4	4	4	4	4	4	4	4	4	4	4
20200468	附一	医学技术	2020	1	1	1	1997	6	3	2	7	2	7	5	5	5	5	5	5	5	5	5	5	5	5	5	5	5	5	5	5	5	5	5	5	4	3	1	4	4	4	4	4	4	4	4	4	4	4
201904081	公卫	预防	2019	1	1	1	2000	12	4	5	1	5	1	3	5	5	5	5	5	5	5	5	5	5	5	5	5	5	5	5	5	5	5	5	5	4	4	4	3	3	3	3	3	4	4	3	3	1	3
201934017	基础	儿科	大二	0	0	1	2000	7	4	1	13	1	8	1	5	5	5	5	5	5	5	5	5	5	5	5	5	5	5	5	5	5	5	5	5	3	3	1	2	2	2	2	1	3	4	2	4	3	2
201801054	基础	临床	大三	0	0	0	2000	8	4	2	5	2	11	2	5	5	5	5	5	5	5	5	5	5	5	5	5	5	5	5	5	5	5	5	5	4	4	2	4	4	3	3	3	3	4	3	3	2	3
201933001	第一临床	眼视光学	大二	1	1	1	2000	8	4	3	6	1	6	4	5	5	5	5	5	5	5	5	5	5	5	5	5	5	5	5	5	5	5	5	5	2	2	2	2	3	2	2	2	2	4	3	4	2	2
2020501372	基础医学院	临床医学	2020	0	1	0	2002	9	4	3	2	3	3	4	5	5	5	5	5	5	5	5	5	5	5	5	5	5	5	5	5	5	5	5	5	2	4	4	4	4	4	3	3	2	4	4	4	2	1
201904101	公卫	预防	2019	1	1	0	2001	4	3	4	1	5	2	7	4	5	5	5	5	5	5	5	5	5	5	5	5	5	5	5	5	5	5	5	5	4	4	3	3	4	4	3	3	4	4	4	4	4	3
201913021	药学院	药学	2019	1	1	1	2000	11	3	2	13	1	8	4	4	5	5	5	5	5	5	5	5	5	5	5	5	5	5	5	5	5	5	5	5	4	3	0	3	3	4	2	3	3	4	4	4	3	4
201924035	公共卫生	卫生检验与检疫	大二	1	0	1	2000	10	4	2	5	2	8	3	5	5	5	5	4	5	5	5	5	5	5	5	5		5	5	5	5	5	5	5	3	3	2	3	3	3	2	3	3	4	3	3	3	3
	药学院	药学	2019	0	1	0			3	4	2	4	3	6	5	5	5	5	3	5	5	5	5	5	5	5	5	5	5	5	5	5	5	5	5	3	2	2	2	2	4	3	4	4	4	4	4	4	4
201918020	人文与管理	劳动与社会保障	大二	1	1	1	2001	6	3	2	13	1	13	2	5	5	5	5	5	5	5	5	5	5	5	5	5	5	5	5	5	4	4	5	4	3	4		2	4	3	2	3	3	4	3	3	3	3
2020506077	一临	麻醉	2020	1	1	1	2002	1	3	3	7	2	7	2	5	5	5	5	2	5	5	5	5	5	5	5	5	5	5	5	5	5	5	5	5	4	4	3	3	3	4	3	3	4	3	3	3	2	3
2020525025	药学院	临床药学	2020	1	0	1	2001	10	3	2	13	1	13	2	5	5	5	5	5	5	5	5	5		5	5	5	5	5	5	5	5	3	5	4	4	4	2	3	3	3	3	2	4	4	3	4	4	2
20200294	口腔	口腔	研一	0	1	0	1994	11	3	3	13	3	13	2	5	5	5	5	5	5	5	5	5		5	5	5	5	5	5	5	5	3	5	4	3	3	1	3	3	3	3	3	3	3	3	3	3	3
201904102	公卫	预防	2019	1	1	1	2000	7	3	1	13	1	13	2		5	5	5	5	5	5	5	4	5	4	5	5		5	5	5	5	4	5	5	3	2	2	3	4	3	3	3	3	4	3	3	2	3
2020606108	一临	麻醉	2020	1	1	1	2002	2	5	6	2	6	2	9	4	5	5	5	2	5	5	5	5	5	5	5	5	5	5	5	5	5	5	5	5	3	3	3	3	3	3	3	3	3	3	3	3	3	3
20200251	药学院	药学	研一	0	1	0	1996	12	3	3	2	3	3	3	5	5	5	5	4	4	4	4	4	5	5	5	5	5	5	5	5	5	5	5	5	3	3	1	2	3	3	3	3	3	3	3	3	3	3
201824011	公共卫生	卫生检验与检疫	大三	0	0	1	1998	8	4	2	7	2	5	2	5	5	5	5	4	4	5	5	4	5	5	5	5	5	5	4	5	5	4	5	4	3	1	0	3	3	1	2	1	4	4	3	4	2	2
2018010027	基础	临床	大三	1	1	1	1998	12	3	1	13	1	8	1	5	5	5	5	5	5	5	5	5	5	5	5	5	5	5	5	5	3	3	4	4	3	3	1	2	3	3	3	4	4	4	3	2	3	3
2020506059	一临	麻醉	2020	1	1	1	2001	1	3	1	7	1	7	4	4	4	4	5	4	5	5	5	4	5	5	5	5	5	5	5	5	4	4	5	5	4	4	3	3	3	4	3	3	4	3	3	3	2	3
2020514016	一临	影像	2020	0	0	1	2001	7	4	3	7	2	7	2	3	5	5	5	2	3	5	5	5	5	5	5	5	5	5	5	5	5	5	5	5	3	3	1	2	3	3	3	2	2	3	2	3	3	3
	公卫	预防	2019	1	1	0	2001	5	4	5	1	4	8	6	5	5	5	5	4	4	5	5	5	5	5	5	4	5	5	4	5	5	4	3	3	3	3	2	3	3	3	3	3	3	3	3	3	3	3
201801073	基础	临床	大三	1	1	1	1999	12	3	2	10	2	8	6	5	5	5	5		4	5	4	5	4	4	5	5	4	4	5	5	4	4	5	4	3	2	2	2	3	3	3	3	4	4	3	3	4	3
20190176			2019	0	1	0	1995	3	4	5	1	5	2	3	4	4	4	4	5	5	5	5	5	4	5	5	5	5	5	5	4	4	3	4	5	4	4	4	4	4	4	4	4	4	4	4	4	4	4
201904112	公卫	预防	2019	1	1	1	2000	11	3	2	13	1	13	2	5	4	5	5	3	3	5	5	5	5	5	5	4	5	5	5	5	5	4	4	3	4	4	4	3	3	3	3	3	3	3	3	3	3	3
201906078	一临	麻醉	2019	0	1	0	2001	4	3	3	6	3	2	3	1	5	5	5	2	5	5	5	5	5	5	5	5	4	5	5	4	4	5	5	5	4	3	4	4	3	2	3	4	4	4	3	4	3	4
201906087	一临	麻醉	2019		0	0	2000	5	4	3	7	2	7	3	5	5	5	5	4	4	5	5	5	4	5	5	4	4	5	4	4	4	4	4	4	3	3	4	4	4	3	3	3	3	4	2	3	3	2
			2020	1	1	0	1996	3	3	4	2	4	12	2	5	5	5	5	3	4	5	5	4	4	5	4	4	5	5	5	5	5	2	4	4	4	4	3	4	3	3	3	3	3	3	3	3	3	4
2020501276	基础医学院	临床医学	2020	1	1	1	2001	12	3	2	7	1	7	6	4	4	5	4	4	4	5	5	5	4	5	5	4	4	4	5	5	5	4	4	4	4	4	1	3	3	3	3	3	3	3	3	3	2	2
2020424033	公共卫生	卫生检验与检疫	大一	1	1	0	2002	3	3	4	2	4	1	9	3	4	4	4	5	4	4	4	4	4	4	4	4	5	5	5	5	5	5	5	5	2	3	1	2	1	2	1	2	2	3	2	4	4	2
2020514049	一临	影像	2020	0	0	1	2001	10	4	2	11	2	11	5	5	5	5	5	5	5	5	5	5	5	5	5	3	3	5	5	5	5	2	2	2	3	1	0	3	2	3	3	2	3	3	3	2	3	2
201825028	药学院	药学	大三	1	1	1	2000	7	3	1	13	1	8	3	4	5	5	5	4	5	5	5	4	4	5	5	5	4	4	5	4	4	2	4	4	4	1	1	2	2	2	2	2	3	3	2	2	2	2
201802202	基础	临床	大三	1	1	1	2000	12	4	3	13	1	8	4	5	5	5	5	4	3	5	5	5	5	5	5	3	3	5	5	5	5	3	3	3	2	3	0	2	1	2	2	2	3	4	4	3	2	1
	基础医学院	临床	2017	1	1	0	1999	12	4	3	6	2	12	3	4	4	4	5	5	5	5	5	4	4	5	5	4	4	4	4	5	4	4	3	4	4	3	2	3	4	2	1	3	4	3	3	2	3	3
201818015	人文与管理	劳动与社会保障	2018	1	1	1	1998	11	4	2	13	2	13	1	4	4	4	5	5	5	5	5	4	4	5	5	4	4	4	4	5	4	4	3	4	4	4		4	4	2	3	4	2	4		2	3	2
20200395	附一	临床检验诊断	2020	1	1	1	1999	1	5	3	10	2	8		4	5	5	5	4	5	5	5	4	4	5	5	4	4	4	5	4	4	2	4	4	4	4		4	4	2	3	4	2	4		2	3	2
2020506101	一临	麻醉	2020	1	0	1	2002	5	3	3	13	2	8	3	5	5	5	5	5	5	5	5	5	5	5	5	2	2	2	5	5	2	3	5	5	3	3	3	3	2	3	3	3	4	4	3	4	2	3
201906086	一临	麻醉	2019	1	0	1	2001	11	3	4	3	3	2	4	5	5	5	5	2	4	5	5	4	4	4	4	4	5	5	4	4	3	4	5	4	3	3	3	3	3	3	2	3	3	3	3	3	3	3
			2017	1	1	1	1997	2	2	1	7	1	7	4	5	5	3	4	5	3	4	5	5	4	5	5	2	5	3	5	5	4	5	3	5	3	3	3	3	4		2	3	3	3	3	3	4	3
2020506116	一临	麻醉	2020	1	1	1	2002	10	3	1	9	1	9	2	5	5	4	4	3	3	4	5	5	5	5	5	4	4	4	5	5	4	3	4	4	4	4	0	4	4	4	2	3	3	3	3	3	3	2
2020411030	护理学院	护理	2020	1	1	1	2001	7	3	1	13	1	13	2	5	5	5	4	4	4	4	5	5	5	5	5	4	4	4	4	4	3	3	4	4	3	3	1		2	3	3	4	4	4	4	3	3	2
2020502281	基础医学院	临床	2020	0	1	1	2001	6	3	1	13	1	8	3	3	4	4	4	5	4	5	4	4	4	5	4	5	4	5	4	5	5	4	3	5	3	4	3	3	2	3	3	3	4	4	4	3	3	3
201801057	基础医学院	临床	2018	1	1	0	1999	6	3	5	13	1	8	7	5	5	5	5	4	4	5	5	4	3	4	5	5	5	5	4	3	3	2	5	3	3	3	1	2	3	3	3	3	4	3	3	3	3	3
201940017	康复	物理治疗	2019	0	1	1	2000	1	5	1	6	1	6	5	4	4	4	5	4	4	5	5	5	5	4	4	4	5	5	5	5	3	3	3	3	2	2	1	2	3	4	2	2	3	4	2	2	2	2
201934120	第一临床	儿科学	2019	1	1	1	2001	4	4	3	1	3	1	6	5	4	4	5	4	4	5	5	5	4	5	4	4	4	5	4	4	5	3	3	3	3	4	2	2	2	2	2	2	2	2	2	2	2	2
201826322	基础	全科	大三	1	1	1	1999	5	3	1	13	1	8	2	4	5	5	5	3	3	4	5	5	5	5	5	4	3	5	5	5	4	3	3	3	4	4	0	3	3	4	2	4	3	4	3	1	4	4
2020514038	第一临床	医学影像学	2020	1	1	1	2002	8	4	5	2	5	1	6	5	5	5	5	4	4	5	5	5	5	5	5	3	3	4	5	5	2	5	2	2	3	4	2	3	2	3	2	2	3	4	3	3	3	2
201906079	一临	麻醉	2019	1	1	1	2001	7	3	2	7	1	7	2	5	5	5	5	5	4	5	3		4	5	3	4	5	4	4	5		4	3	2	3	3	2	2	2	3	2	2	3	3	3	3	2	2
2020514051	一临	影像	2020	0	1	0	2001	10	3	4	3	5	2	8	4	4	4	4	4	4	5	4	4	5	5	5	4	3	5	4	5	5	3	4	3	3	4	2	3	3	3	3	3	3	4	3	3	3	3
2020501040	基础医学院	临床医学	2020	1	1	0	2002	8	4	5	1	5	1	8	5	5	5	5	4	4	5	5	2	4	5	5	4	4	4	5	4	3	2	4	4	3	4	3	2	2	3	2	3	3	3	2	3	2	2
201906117	一临	麻醉	2019	0	0	0	2001	5	1	2	10	2	11	4		5	5	5	5	5	5	5	5	5	5	4	4	3	3	4	4	3	4	2	2	4	0	0	4	4	4	1	3	4	3	3	1	3	4
	公卫	预防	2019	1	1	1	2000	4	3	3	6	1	6		5	5	5	5	5	3	5	4	5	5	5	5	4	4	5	3	2	3	3	3	3	3	3	2	2	3	3	3	1	3	3	3	2	3	2
	基础	临床	研一	0	0	1	1996	5	4	5	2	3	8	4	5	5	5	4	4	4	4	4	4	4	4	4	4	4	4	4	4	4	4	4	4	3	2	3	4	3	3	2	2	3	4	2	3	2	3
				1	1	0	1996	12	3	5	1	4	12	6	3	4	3	3	5	4	4	4	4	5	4	5	5	5	4	5	5	3	3	4	5	4	4	3	3	3	4	2	3	4	4	3	3	3	3
	公卫	预防	2019	0	0	1	2000	6	3	3	3	3	3	5	3	1	4	1	4	4	5	4	3	4	5	5	5	5	5	5	4	4	5	5	5	4	2	1	3	3	4	4	4	4	4	4	4	4	3
201927008	人文与管理	市场营销	大二	1	1	1	2000	6	3	1	13	2	13	1	2	5	5	5	2	2	5	5	5	4	5	5	3	3	5	5	5	5	2	4	4	3	1	2	2	2	3	2	3	3	3	2	2	3	2
201834111	基础医学院	儿科学	2018	0	1	1	2000	2	3	2	7	2	7	3	5	5	5	5	5	5	5	5	5	4	4	4	3	3	3	5	3	4	1	3	4	3	1	2	2	4	2	2	1	4	2	2	1	0	2
2020424039	公共卫生	卫生检验与检疫	大一	1	0	1	2002	11	3	3	10	2	10	3	4	3	5	5	5	4	5	3	5	5	5	3	3	2	5	5	3	5	1	5	5	3	3	2	2	3	3	2	3	3	3	3	2	3	3
201904077	公卫	预防	2019	1	1	1	2000	11	3	3	4	5	3	9	2	4	4	4	4	4	5	5	5	5	5	5	3	4	4	5	2	3	4	4	5	3	3	3	3	3	3	3	3	3	3	3	3	3	3
201939041	康复	运动康复	2019	1	0	0	2001	6	3	4	1	5	3	6	5	5	5	5	3	4	5	5	4	4	4	5	4	3	4	4	3	3	3	4	4	4	4	1	2	2	3	2	3	4	4	3	4	2	3
201906099	一临	麻醉	2019	0	1	0	2000	12	3	5	1	5	2	9	5	5	5	5	3	4	5	5	4	4	4	5	4	3	4	4	3	3	3	4	4	3	3	0	2	2	4	2	4	4	4	2	3	2	4
2020526007	第一临床	全科医学	2020	1	0	1	2001	6	4	2	13	1	8	2	4	4	5	4	4	4	4	4	4	4	4	4	4	4	4	4	4	4	4	4	4	2	3	0	0	2	3	2	4	4	4	3	3	3	2
20200407	附一	临床	研一	0	1	0	1995	7	3	3	10	2	8	5	4	4	4	4	4	4	4	4	4	5	5	4	4	4	5	5	2	4	3	4	4	2	2	2	3	2	2	2	2	2	3	2	2	2	2
201826018	基础	全科	大三	1	1	1	2000	8	3	2	3	2	3	5	5	4	4	4	4	4	4	4	4	4	4	4	4	4	4	4	4	4	4	4	4	2	3	4	2	2	2	2	2	2	4	4	4	4	3
201902088	基础	临床	大二	1	1	1	2001	9	3	2	7	2	7	1	5	5	5	2	4	3	4	5	3	4	5	5	5	2	3	4	4	2	5	5	5	2	2	2	1		2	2	2		3	3	3	3	2
201911175	护理	护理	大二	1	1	1	1999	10	3	3	13	2	13	2	5	4	5	4	3	4	4	4	4	4	4	4	4	4	5	5	4	4	2	4	4	3	3	2	3	4	3	2	3	4	4	3	2	2	3
	公卫	预防	2019	1	1	1	2000	10	3	2	13	2	13	2	5	4	5	5	4	4	5	4	3	5	5	5	3	3	4	4	4	2	2	4	4	3	4	2	2	2	2	2	3	3	3	2	2	3	2
			2020	0	1	1	1997	1	4	2	7	1	7	2	5	5	4	2	2	4	5	5	5	3	5	5	3	3	3	5	5	3	5	5	2	3	2	1	2	3	3	3	3	3	3	3	3	3	3
201939044	康复	运动康复	2019	0	0	0	2000	12	4	3	2	3	13	3	4	4	4	4	2	4	5	5	5	4	5	5	3	3	5	3	5	5	3	3	3	2	4	0	2	1	3	2	3	4	1	1	2	3	4
2020514066	一临	医学影像学	2020	1	1	1	2000	10	3	1	13	2	13	1	4	4	3	5	4	3	5	4	4	5	2	5	4	4	5	3	4	4	4	4	4	3	3	1	2	2	2	3	3	2	3	2	4	2	2
2020411197	护理	护理	2020	1	1	1	2001	4	3	2	13	2	13	4	4	4	4	4	4	4	4	4	4	4	4	4	4	4	4	4	4	4	4	4	4	3	2	1	2	2	3	2	2	4	3	2	1	4	2
	公卫	预防	2019	1	1	1	2001	6	3	2	13	3	10	5	4	4	4	4	4	4	4	4	4	4	4	4	4	4	4	4	4	4	4	4	4	2	2	2	1	2	1	2	2	2	1	2	2	2	2
20200112	公卫	流行病与统计学	研一	0	1	0	1994	9	3	3	2	3	2	5	4	4	4	4	4	4	4	4	4	4	4	4	4	4	4	4	4	4	4	4	4	3	3	1	3	2	3	2	3	2	3	3	3	3	2
	基础	麻醉	大一	1	0	1	2002	2	4	4	13	1	8	6	4	4	4	4	4	4	4	4	4	4	4	4	4	4	4	4	4	4	4	4	4	4	3	2	3	3	3	2	3	4	3	3	3	4	3
201937039	护理学院	助产	2019	1	1	1	1999	12	3	2	13	1	13	2	4	4	4	4	4	4	4	4	4	4	4	4	4	4	4	4	4	4	4	4	4	3	2	1	3	2	3	2	3	4	4	2	3	1	2
201906101	一临	麻醉	2019	0	1	1	2001	9	3	2	7	3	7	2	4	4	4	4	4	4	4	4	4	4	4	4	4	4	4	4	4	4	4	4	4	2	2	2	2	3	3	3	2	3	3	3	3	2	3
201814099	基础医学院	医学影像学	2018	0	1	1	1998	3	3	2	7	2	7	4	4	4	3	5	5	3	5	4	4	5	5	5	3	4	5	4	4	4	3	2	2	3	2	2	2	2	2	2	2	3	3	3	3	2	3
	公卫	预防	2019	0	1	0	2000	10	5	3	3	3	3	1	5	4	4	4	4	4	4	4	4	4	5	4	3	4	4	4	3	3	4	4	4	4	4	4	4	4	3	3	2	4	2	4	2	2	4
201704048	公共卫生	预防医学	2017	0	1	1			3	2	13	2	13	2	4	4	4	4	3		4	4	4	4	4	4	4	4	4	4	4	4	4	4	4		3	2	3	3	1	1	1	3	3	3	3	2	3
20200329	附一	精神医学	2020	1	1	1	1997	1	3	1	5	1	8	2	4	4	4	4	3		4	4	4	4	4	4	4	4	4	4	4	4	4	4	4		3	2	3	3	1	1	1	3	3	3	3	2	3
201901236	基础医学院	临床	2019	0	0	1	2001	6	3	2	10	2	10	6	5	5	3	2	2	4	5	4	5	5	5	5	5	5	5	4	3	2	2	3	3	4	4	2	3	3	4	3	4	4	4	4	3	3	4
201939015	康复	运动康复	2019	1	1	1	1999	11	4	1	7	1	7	2	4	4	4	4	3	3	5	4	4	5	5	4	3	4	4	4	4	4	3	3	4		3	3	2	4	3	2	4	4	4	3	3	2	3
201918049	人文与管理	社保	2019	1	1	1	2000	4	3	2	5	2	7	2	4	4	5	4	2	4	5	5	5	4	5	4	3	3	4	4	4	4	3	3	3	2	2	1	2	3	2	2	2	2	3	2	3	1	2
201929043	一临	影技	2019	1	0	1	2000	4	3	2	7	1	7	4	5	4	4	5	2	3	5	4	4	4	4	4	4	4	4	4	4	4	4	4	2	4	3	2	3	4	2	4	1	2	4	3	1	3	4
201901257	基础医学院	临床医学	2019	1	0	1	2000	1	3	2	6	1	8	2	5	4	4	4	4	2	3	3	3	5	5	5	2	3	5	5	5	5	2	3	5	4	3	2	3	4	2	4	1	2	4	3	1	3	4
2020506106	一临	麻醉	2020	1	1	0	2002	4	4	2	7	2	7	2	5	3	4	4	4	4	4	4	4	4	4	4	4	4	4	4	4	4	3	4	3	3	3	1	3	3	2	2	2	2	3	3	3	2	3
2020506097	一临	麻醉	2020	1	1	0	2002	4	3	5	1	5	10	5	4	3	5	5	4	3	4	5	4	4	4	4	4	4	4	4	4	4	2	4	3	3	3	3	2	2	2	2	3	3	3	3	2	2	2
201936004	人文与管理	社会工作	大二	1	1	0	2002	1	4	5	1	5	2	3	4	4	4	4	4	4	4	4	4	5	4	4	4	4	4	4	4	3	4	3	3	2	3	2	2	2	2	2	3	3	3	2	3	2	2
2020514044	第一临床	医学影像学	2020	1	1	0	2002	5	3	5	3	5	13		5	4	4	4	3	2	4	4	4	4	4	4	4	4	4	4	4	4	4	4	4	2	2	1	2	3	2	2		4	4	2	3	1	2
201814098	基础	临床	大三	0	1	0	2000	1	4	5	2	3	4	5	4	5	5	5	2	1	5	5	5	5	5	5	2	2	5	5	4	4	3	2	2	3	3	2	2	2	2	2	2	3	3	3	3	1	1
2020420069	法医	法学	2020	1	1	1	2000	7	3	5	13	5	5	5	5	5	5	5	1	4	5	5	3	4	2	3	2	4	3	5	5	5	3	3	4	3	3	3	2	3	3	2	2	3	4	2	2	1	2
20200406	附一	临床	研一	0	0	1	1997	7	4	1	13	1	13	1	3	3	5	5	3	4	4	4	4	5	5	5	5	4	4	4	4	3	2	3	2	4	3	3	2	4	3	3	4	3	4	4	2	4	3
201806032	基础	麻醉	大三	1	1	1	1999	4	4	2	13	2	13	2	4	3	4	4	4	3	4	4	4	4	4	4	4	4	4	4	4	3	4	4	4	3	4	4	4	4	4	2	3	3	3	2	3	2	2
2020514111	第一临床	医学影像学	2020	1	1	0	2002	10	3	4	1	5	1	8	5	5	4	4	1	4	5	5	5	5	5	4	2	2	3	5	5	4	2	2	4	4	4	3	3	4	4	4	4	4	4	3	4	2	3
2020514040	第一临床	医学影像学	2020	1		1	2002	2	3	2	13	2	13	5	5	4	5	5	2	3	3	4	4	5	5	5	3	3	4	5	3	4	2	3	4	3	4	2	2	3	3	2	3	4	4	2	2	2	1
201904088	公卫	预防	2019	1	1	1	2000	8	3	2	13	2	13	2	5	5	5	2	2	3	4	5	4	3	5	5	3	4	4	5	4	4	2	4	3	4	1	1	2	3	3	2	2	3	3	3	2	2	3
201923015	药学院	药物制药	大二	1	1	1	2001	8	3	2	7	2	7	4	5	5	5	2	2	3	4	5	4	3	5	5	3	4	4	5	4	4	2	4	3	3	4	2	3	3	2	3	2	2	3	3	3	3	2
				0	1	1			3	2	13	2	13	6	4	5	5	5		2	2	5	5	5	5	5	5	5	5	5	5	1	1	1	1	3	4	2	3	3	3	3	3	3	3	3	3	4	3
201802040	基础医学院	临床医学	2018	0	1	0	2000	1	3	3	3	3	3	4	4	5	5	5		2	2	5	5	5	5	5	5	5	5	5	5	1	1	1	1	4	4	4	4	4	4	4	4	4	2	3	1	0	3
			2016	0	1	0	1997	5	5	3	1	3	2	5	4	4	4	4	2	3	4	5	4	4	3	4	4	3	4	5	5	5	3	3	3	4	4	4	4	4	4	4	4	4	2	3	1	0	3
2020504093	公共卫生	预防	大一	1	1	1	2002	3	3	3	3	3	6	5	4	4	4	5	4	4	4	4	4	3	3	4	4	4	4	3	4	3	3	4	4	3	2	1	3	2	3	2	3	4	3	3	3	2	3
2020437028	护理	助产	2020	1	1	1	2000	1	3	2	3	2	3	4	4	4	4	4	2	3	4	4	4	4	4	4	4	4	4	4	4	4	3	4	4	4		2	2	2	2	2	3	4	3	3	3	3	3
2020411116	护理	护理	2020	1	0	1	2001	10	3	2	13	2	13	8	4	4	4	4	4	4	4	4	4	4	4	4	3	4	4	4	4	4	2	4	3	3	3	2	3	4	3	2	3	4	3	3	3	3	3
2020514005	一临	影像	2020	0	1	0	2001	10	4	3	4	3	6	4	5	3	5		4	3	3	4	4	4	4	3	4	3	4	4	4	3	4	4	4	2	2	2	2	2	2	2	2	2	2	2	2	2	2
201904084	公卫	预防	2019	1	1	1	2000	5	3	2	13	1	13	1	4	4	5	3	3	4	4	5	4	4	5	4	4	4	4	5	3	2	2	2	4	4	0	0	3	3	3	3	3	4	4	3	4	4	3
201811039	护理	护理学	2018	1	1	1	1999	4	3	2	13	1	13	4	4	4	4	5	3	3	4	5	4	5	5	4	4	4	4	4	3	2	2	3	3	4	3	2	4	3	4	2	3	3	4	3	4	2	3
2020514009	一临	影像	2020	0	1	1	2001	4	3	2	10	2	10	4	4	4	4	4	2	4	4	4	4	4	4	4	4	4	4	4	4	4	2	4	3	4	4	1	3	4	3	3	4	3	3	3	4	3	2
201802214	基础医学院	临床	2018	1	1	0	2000	2	5	5	2	5	2	7	4	4	4	4	4	4	3	4	4	4	2	5	5	4	4	4	2	2	4	4	4	3	3	2	2	3	3	3	3	4	4	3	2	3	3
201923041	药学院	药物制剂	2019	0	1	1	2000	5	3	2	13	1	13	2	4	4	4	4	3	4	5	4	4	5	4	4	4	2	5	4	4	3	2	2	4	2	2	2	2	2	2	2	2	2	3	3	3	3	3
			研一	0	1	1			3	3	13	2	13	4	4	4	4	4	3	4	4	4	4	4	4	4	4	4	4	4	3	4	3	3	3	2	2	2	2	2	2	2	2	2	3	3	3	3	3
		新能源	2018	0	0	0	2000	3	4	3	4	2	4	6	4	4	4	3	3	4	4	4	4	4	4	4	4	4	4	4	4	4	2	4	3	3	3		2	2	3	1	3	3	3	2	2	2	3
	基础	临床	大一	1	1	0	2001	2	3	3	1	5	1	6	4	4	4	4	4	4	4	4	4	4	4	4	3	3	4	3	4	3	4	3	4	3	3	3	3	3	3	2	2	4	2	3	2	3	2
	公卫	预防	2019	0	0	1	2001	1	3	1	7	2	7	3	4	4	5		3	3	5	4	3	5	5	3	3	3	5	4	4	4	2	3	3	3	3	2	3	2	2	2		4	4		2	2	2
20201421	药学院	药学	研一	0	0	0	1996	12	3	3	3	4	2	4	5	5	3	5	4	5	5	5	4	3	5		2	2	4	4	4	2	2	2	4	4	4	2	3	3	3	2	3	4	3	3	2	3	3
2020506062	一临	麻醉	2020	1	1	1	2002	5	3	1	13	2	13	2	5	5	5		2	2	5	5	2	5	5	5	2	5	5	5	3	2	2	2	3	4	4	1	3	2	2	2	3	3	3	3	3	3	3
201906065	一临	麻醉	2019	0	0	1	2000	5	3	2	7	2	9	5	3	3	3	4	3	3	4	4	4	5	5	5	3	3	5	4	4	4	3	3	3	2	2	1	1	2	2	2	2	3	2	2	2	2	2
201906064	一临	麻醉	2019	0	1	0	2001	2	1	4	1	6	2		4	4	4	4	3	4	4	4	4	4	4	4	3	4	4	4	3	4	3	3	3	3	2	0	3	3	3	3	3	2	3	3	3	3	2
201824036	公卫	卫检	2018	1	1	0	1999	12	3	1	13	2	13	4	3	3	4	4	3	3	5	4	4	5	5	4	3	3	4	4	4	3	3	3	4	3	4	0	2	2	3	2	2	4	3	2	2	3	2
	护理	护理	大二	1	0	1	1999	2	3	1	7	1	7	4	5	5	5	5	3	4	4	4	4	4	4	4	3	3	4	4	4	3	2	2	2	3	3	2	3	3	3	3	3	3	3	3	3	1	2
201918025	人文与管理	劳动与社会保障	大二	1	0	1	2000	10	1	2	13	1	7	1	5	5	5	5	1	4	2	4	2	2	5	5	5	5	5	2	5	2	2	2	5	4	3	0	2	2	2	0	1	4	4	2	1	1	1
201901243	基础医学院	临床	2019	1	1	1	2001	6	3	2	4	3	4	6	4	4	4	4	4	3	4	4	4	4	4	4	3	3	4	4	4	3	3	3	4	4	4	2	2	3	4	2	3	2	3	2		1	2
2020525039	药学院	药学	2020	1	0	1	2002	8	4	3	6	3	10	3	5	4	5	5	2	5	5	5	5	4	3	3	2	2	5	5	5	2	1	2	2	4	3	2	3	4	3	2	2	2	3	3	3	3	2
20200394	附一	临床检验诊断	2020	1	1	1	1996	4	1	3	10	3	2	4	5	5	5	4	2	4	3	5	5	3	5	3	4	4	3	5	2	3	2	2	3	3	4	2	2	4	2	3	2	3		2		1	3
20200393	附一	核医学	研一	1	1	0	1998	9	3	2	2	5	3	5	5	5	5	4	2	4	3	5	5	3	5	3	4	4	3	5	2	3	2	2	3	3	4	2	2	4	2	3	2	3		2		1	3
201826199	基础	临床	大三	0	0	1	1998	12	4	3	2	5	2	5	5	5	5	5	5	3	4	5	5	5	4	5	5	1	5	3	3	1	1	1	1	3	3	1	2	3	3	2	4	3	3	4	3	3	3
201834090	基础	儿科	大三	1	1	1	1998	9	3	3	13	2	13	1	4	4	4	3	3	4	4	4	4	4	4	4	4	4	4	4	3	3	3	3	3	3	3	2	2	2	2	2	2	3	3	3	4	3	3
2020411171	护理	护理	2020	1		1	2002	1	3	2	13	2	13	3	4	4	2	5	2	4	5	5	4	5	5	4	2	2	5	4	5	4	2	2	2	2	3	2	3	3	3	2	2	4	4	2	3	0	1
201906062	一临	麻醉	2019	1	1	1	2001	7	3	4	3	4	2	8	3	5	4	3	3	2	4	5	4	5	4	5	3	3	4	5	5	3	2	3	2	2	3	1	2	2	2	1	1	3	3	3	2	2	1
2020514026	一临	影像	2020	0	1	1	2000	11	3	2	13	1	8	2	4	3	4	4	2	3	4	4	4	4	4	4	3	4	4	5	4	4	3	2	4	2	2	2	2	2	2	2	2	2	2	2	2	2	2
	基础	临床	大三	0	1	0	1999	11	3	4	6	3	6	7	4	4	5	3	3	3	4	5	4	4	4	4	3	3	3	4	4	3	3	3	3	2	3	1	2	2	3	2	2	3	2	2	2	2	1
201925033	药学院	药学	2019	0	0	1	2000	4	1	2	7	2	7	3	5	5	4	3	3	3	5	3	3	3	3	4	4	4	4	3	3	3	3	4	4	3	2	1	2	2	2	1	1	2	1	1	2	2	2
	法医	法医	研一	0	1	1	1996	11	3	5	4	5	1	9	3	3	3	3	3	3	3	3	4	4	4	4	4	4	4	4	4	4	4	4	4	3	2	1	2	2	2	1	1	2	1	1	2	2	2
201901012	基础医学院	临床	2019	0	0	0	2001	6	3	5	3	5	2	4	5	4	4	4	3	3	5	4	5	2	5	4	4	3	3	4	3	2	2	4	3	4	3	1	2	3	3	3	4	4	4	3	4	2	2
201814067	基础	影像	大三	0	1	0	2000	6	3	5	1	5	2	5	5	3	3	4	3	2	3	3	3	4	5	5	4	4	4	4	4	3	4	3	3	4	4	4	4	4	4	4	4	4	4	4	4	4	4
201939048	康复	运动康复	2019	1	1	1	2001	1	3	3	7	3	7	3	4	4	4	4	4	4	4	4	4	4	4	4	4	4	4	4	2	2	2	3	3	3	2	1	1	2	2	1	1	2	3	2	2	2	2
201906120	一临	麻醉	2019	1	1	0	2001	7	4	3	3	3	3	5	5	5	5	1	5	2	3	5	5	1	5	1	5	5	1	5	5	1	5	1	5	3	3	2	3	3	3	3	3	3	3	3	3	3	2
2018110079	护理学院	护理	2018	1	1	1	1998	9	3	2	13	2	13	4	4	4	4	4	2	3	4	4	4	4	4	4	3	3	4	3	4	4	2	4	3	3	1	1	3	3	3	3	2	2	3	3	3	3	2
201904108	公卫	预防	2019	1	1	1	2000	11	3	1	13	2	8	2	4	4	5	4	2	2	5	4	4	5	5	4	3	3	3	5	2	5	1	3	2	3	0	0	2	3	3	3	3	3	3	3	4	1	2
2020411081	护理学院	护理	2020	1	1	1	2002	2	3	3	13	2	10	8	4	4	4	4	4	4	4	4	2	4	4	3	3	4	4	3	4	4	2	3	3	4	4	1	3	4		2	3	3	3	3	3	3	2
2020501234	临床	肿瘤	2020	0	1	1	2002	11	3	2	10	3	10	5	4	3	3	3	3	3	3	3	3	3	4		4	4	4	4	4	4	4	4	4	3	3	2	2	3	2	2	3	3	3		2	3	1
201906071	一临	麻醉	2019	1	1	0	2001	1	3	5	1	5	1	9	4	4	4	4	2	2	4	4	4	4	5	4	3	3	4	5	4	4	2	2	2	2	3	1	2	2	2	2	2	2	2	2	2	3	2
201824037	公卫	卫检	2018	1	1	1	1999	8	3	1	13	2	13	4	4	4	4	4	2	2	4	4	3	3	4	4	3	4	4	4	3	4	2	4	4	4	3	1	2	2	4	2	2	4	3	2	2	3	2
201814074	基础医学院	影像	2018	0	1	0	1999	12	3	5	2	3	2	5	5	5	5	5	2	2	4	5	5	5	5	2	2	2	4	4	4	2	2	2	2	3	3	2	3	4	3	3	2	3	3	3	3	2	3
			2017	1	1	1	1997	11	3	3	6	2	10	3	3	3	3	3	3	3	3	3	3	3	4	4	4	4	4	4	4	4	4	4	4	3	3	2	3	4	3	3	2	3	3	3	3	2	3
201828031	公共卫生	食品卫生与营养	大三	1	1	1	1999	9	3	2	7	2	8	3	1	5	4	4	5	2	3	4	4	4	3	3	4	4	4	4	5	3	2	2	4	3	3	2	2	2	2	2	2	2	2	2	2	3	3
201906073	一临	麻醉	2019	0	1	1	2001	4	3	1	13	1	13	1	4	4	4	4	4	3	3	3	4	4	4	3	3	3	4	4	4	3	3	3	3	3	3	3	2	3	3	3	3	3	3	3	2	3	3
2020506091	一临	麻醉	2020	1	1	1	2002	2	3	2	13	1	13	1	3	4	4	4	2	2	4	4	3	3	5	5	3	3	5	5	3	4	2	3	3	3	3	3	3	3	2	2	2	3	3	3	3	3	2
2020411054	护理学院	护理	2020	1	1	1	2001	5	4	2	6	2	7	2	4	4	5	5	2	2	4	5	3	2	4	5	2	3	5	5	5	4	1	2	2	2	3	1	2	3	2	3	2	3	3	2	3	3	3
201939007	康复	运动康复	2019	1	1	0	2000	1	4	2	3	2	3	3	3	5	5	3	2	2	4	5	2	5	5	4	2	4	4	4	4	4	2	2	2	2	3	2	3	3	2	2	2	3	3	3	2	2	2
2020514075	一临	医学影像学	2020	1	1	0	2002	1	3	5	4	3	8	4	4	2	5	5	2	3	5	3	4	2	5	5	4	2	5	3	4	4	2	2	2	3	3	2		2	2	2	3	3	3	3	3	3	2
201939028	康复	运动康复	2019	1	1	1	1999	9	3	1	13	2	8	3	4	2	5	5	2	3	5	3	4	2	5	5	4	2	5	3	4	4	2	2	2	3	2	1	2	2	1	2	2	2	3	2	2	1	2
201901059	基础	临床	大二	1	1	1	2000	3	3	2	13	2	3	5	4	4	4	4	3	3	3	4	3	3	4	4	3	3	4	4	4	3	3	3	3	4	1	1	2	3	3	2	2	2	2	2	4	1	2
201824040	公卫	卫检	2018	1	1	1	1999	8	3	2	13	2	13	4	5	5	5	4	2	2	5	4	4	5	5	3	3	3	3	3	3	3	2	2	2	3	2	0	2	2	3	2	2	4	3	2	2	3	2
201918031	人文	社保	2019	1	1	1	2001	5	3	3	6	2	6	5	4	4	4	4	1	4	4	5	4	3	4	5	2	3	2	4	3	3	5	3	2	2	4	2	2	3	2	2	2	3	3	2	2	3	2
201904064	公卫	预防	2019	0	1	1	2002	3	2	1	7	1	7	3	2	2	4	4	4	4	4	4	4	4	4	4	4	4	4	4	5	2	2	2	2	3	3	3	3	3	3	3	3	3	3	3	3	3	3
20200248	药学院	药学	研一	0	1	1	1998	5	3	1	3	1	8	4	5	5	5	5	3	2	4	5	4	2	5	4	3	2	4	4	4	2	1	2	2	3	2	1	3	3	2	2	2	3	2	2	2	2	2
	公卫	预防	2019	1	0	1	2001	12	3	2	5	2	5	3	4	4	5	5	4	3	4	4	4	5	5	3	2	2	4	3	3	3	2	2	2	4	4	2	3	3	3	3	3	3	3	3	3	4	3
201904128	公卫	预防	2019	0	1	0	2000	9	4	5	1	3	1	9	3	4	4	5	2	3	5	4	2	2	5	4	2	3	5	5	4	5	2	2	2	3	2	2	2	4	3	2	2	4	3	2	1	2	2
201814084	基础医学院	影像	2018	0	1	1	2000	9	3	3	6	3	6	3	5	4	5	3	3	3	3	4	3	4	4	4	2	3	3	4	5	3	2	3	3	3	2	1	2	3	3	2	2	4	2	2	2	3	2
			2017	1	1	1	1997	7	4	1	13	1	13	1	4	4	4	4	2	2	4	4	4	4	4	4	3	3	4	4	4	3	2	2	3	3	2	1	2	3	3	2	2	4	2	2	2	3	2
201906091	一临	麻醉	2019	0	1	1	2001	10	3	2	13	2	8	1	5	3	4	4	2	2	3	4	3	3	4	5	3	3	4	2	4	4	4	4	2	2	3	2	3	2	2	2	3	2	2	2	2	3	3
201704014	公共卫生	预防	大四	0	1	1	1998	10	4	2	11	2	8	1	3	3	4	3	4	3	4	3	3	4	3	4	3	4	3	3	4	4	3	3	4	3	0	1	2	2	3	2	3	3	3	3	1	3	3
	附一	应用心理	研一	0	1	0	1997	12	3	5	1	5	2	5	4	4	4	4	1	2	3	4	4	5	5	4	4	3	3	4	4	3	2	2	3	2	2	3	2	3	3	3	3	2	2	3	3	2	2
2020411253	护理	护理学	2020	1	1	1	2001	8	3	2	5	1	8	3	4	4	4	4	2	3	3	5	5	4	5	4	2	3	4	4	4	3	1	2	2	3	4	2	3	3	3	2	3	2	4	3	3	3	3
201802098	基础医学院	临床医学	2018	1	1	1	2000	11	3	2	7	2	7	3	3	3	4	3	4	3	3	3	4	4	4	3	3	3	4	4	3	4	4	3	3	3	4	2	3	3	3	2	3	2	4	3	3	3	3
2020506093	一临	麻醉	2020	1	1	0	2002	11	3	5	2	4	2	7	5	4	5	4	1	2	4	4	4	5	4	3	2	3	4	4	4	3	2	3	2	3	3	2	2	2	2	2	2	2	3	2	2	2	1
201925027	药学院	药学	大二	1	1	1	2001	2	3	1	7	2	6	2	5	4	5	2	3	4	5	4	4	3	3	3	4	3	3	4	3	2	2	3	3	3	4	2	2	2	2	3	2	2	3	3	3	2	2
201904086	公卫	预防	2019	1	0	0	2001	11	3	4	2	4	2	4	2	2	3	3	2	3	3	3	4	4	4	4	4	3	4	4	4	4	4	4	4	4	4	0	3	2	2	2	3	3	3	3	2	1	1
201906063	一临	麻醉	2019	1	1	1	2001	6	3	3	10	3	10	5	5	5	5	4	2	3	3	5	3	2	5	4	3	2	5	3	4	3	2	2	2	2	2	2	2	3	2	3	3	2	3	2	2	2	2
	一临	麻醉	2019	1	1	1	1999	9	3	1	13	3	13	4	5	5	5	5	2		4	3	4		4	2	3	3	4	4	3	2	2	2	3	2	2	2	2	2	2	2	2	2	3		2	3	2
201904082	公卫	预防	2019	1	0	0	2000	12	3	2	10	3	10	6	4	4	4	4	2		4	4	4	4	4	4	3	3	4	4	3	3	2	2	2	2	2	2	2	2	2	2	2	2	3	2	3	3	3
201904067	公卫	预防	2019	1	1	1	2000	8	3	2	13	2	13	1	4	4	4	3	2	3	3	5	3	3	4	4	4	4	3	3	3	3	2	4	3	2	2	2	2	2	2	2	2	2	2	2	2	2	2
2020514002	第一临床	医学影像学	2020	1	1	1	2001	10	3	2	13	2	13	4	2	4	4	5	1	2	5	5	5	5	5	5	1	2	5	4	4	3	1	1	2	2	1	1	2	1	2	2	3	4	3	2	3	1	2
201925005	药学院	药学	大二	0	1	0	2001	6	3	4	3	3	10	4	3	3	2	4	2	4	5	4	4	5	4	4	3	3	4	2	4	3	3	3	2	4	4	1	3	4	4	3	4	2	3	3	3	2	2
	公卫	预防	2019	1	1	1	2000	5	4	3	6	2	3	2	4	4	3	4	2	3	5	3	4	5	5	4	3	3	5	3	2	2	2	2	3	4	4	2	3	3	3	3	3	3	3	2	2	2	3
201904105	公卫	预防	2019	1	1	0	2001	3	3	3	3	3	12	1	4	4	4	4	3	4	4	4	3	4	4	4	3	2	4	4	3	2	2	2	3	2	2	2	2	2	2	2	2	2	2	2	2	2	2
201926008	基础	全科	大二	1	1	1	2000	11	3	1	13	1	8	2	4	3	4	1	1	2	4	4	4	4	4	5	4	4	4	4	4	4	2	3	2	3	4	1	3	2	1	1	3	4	4	2	1	2	2
201903046	口腔	口腔	大二	1	1	1	2001	5	3	2	10	1	10	4		3	3	3	2	4	4	4	4	3	4	4	3	3	3	4	3	4	3	3	3	2	4	1	1	1	1	1	1	2	2		1	2	2
201906110	一临	麻醉	2019	0	1	1	2000	12	3	2	13	1	13	4	4	4	4		2	3	4	5	3	5	5	4	1	1	5	4	5	2	1	3	2	3	3	3	4	2	3	3	3	3	3	2	3	2	3
2020514014	一临	影像	2020	0	0	1	2001	10	3	3	13	2	13	5	4	4	4		2	3	4	5	3	5	5	4	1	1	5	4	5	2	1	3	2	4	3	3	4	2	2		1	3	2	3	3	2	3
201811036	护理	护理学	2018	1	1	1	1999	5	4	2	13	2	13	2	3	3	3	3	3	3	3	3	4	4	4	4	4	4	4	3	3	3	3	3	3	3	4	2	2	2	2	2	2	2	3	3	3	3	3
201904087	公卫	预防	2019	1	1	1	2000	5	3	1	6	1	6	3	3	3	3	3	3	3	3	3	4	4	4	4	4	4	4	3	3	3	3	3	3	3	2	2	2	2	2	2	3	3	3	2	2	3	2
201939049	康复	运动康复	2019	1	1	1	2001	10	4	1	13	1	13	2	4	4	4	4	2	2	4	3	2	3	4	4	4	4	4	4	4	3	2	3	2	3	3	2	2	2	3	2	2	2	2	2	3	3	2
201901034	基础医学院	临床	2019	0	1	1	2002	5	3	2	13	2	13	4	2	3	5	5		1	3	2	4	5	5	3	3	4	5	5	4	4	1	1	1	3	3	1	2	2	3	2	3	3	2	2	2	3	3
201906072	一临	麻醉	2019	1	1	1	2001	1	3	1	13	1	13	2	1	5	5	2	2	5	4	4	4	2	4	3	4	3	4		3	1	2	4	4	3	3	3	2	2	3	2	2	3	2	2	2	2	2
201826021	基础	临床	大三	0	1	1	2001	10	3	3	10	2	8	5	1	5	5	2	2	5	4	4	4	2	4	3	4	3	4		3	1	2	4	4	4	2	0	2	2	4	3	2	4	3	3	1
201904062	公卫	预防	2019	1	1	0	2001	4	3	4	2	3	3	5	3	3	4	4	2	2	4	4	4	4	4	4	3	2	4	3	3	4	3	3	2	3	3	1	2	2	3	2	2	3	3	3	2	3	2
201802245	基础医学院	临床	2018	0	1	1	1999	9	1	2	4	2	3	5	5	4	4	5	2	3	4	5	4	3	3	4	4	3	2	3	2	3	1	3	2	4	4	3	3	4	4	3	2	2	3	3	2	1	2
201818067	人文与管理	劳动与社会保障	2018	1	1	0	2000	8	4	3	13	2	13	2	5	4	4	4	3	4	3	4	4	3	4	5	3	1	1	3	4	2	3	3	2	3	3	1	2	4	4	3	3	4	4	4	4		3
201834083	基础医学院	儿科学	2018	0	1	1	2001	1	3	2	6	1	8	3	5	4	3	3	2	3	4	4	4	4	4	3	3	2	4	4	2	2	2	3	4	3		3	3	3	3	2	3	2	2	2	2	2	2
2020514010	一临	影像	2020	0	1	1	2001	11	3	2	7	2	8	3	4	3	5	4	2	2	4	4	3	3	5	4	3	2	5	5	3	4	1	1	2	3	3		3	4	3	3	3	4	4		3	3	2
201939018	康复	运动康复	2019	0	1	1	2001	9	3	2	13	1	8	6	5	2	5	1	1	3	5	5	5	5	5	5	2	1	3	5	5	3	1	1	1	3	3	3	3	3	3	3	2	2	2	2	2	3	3
201906066	一临	麻醉	2019	0	1	1	2000	8	3	1	7	1	7	2	3	3	3	3	2	2	4	4	4	5	4	5	3	2	5	4	3	3	4	2	1	4	1	0	3	2	4	3	1	4	4	2	2	2	2
201939003	康复	运动康复	2019	1	0	1	2000	1	3	1	13	1	7	1	4	4	4	4	1	2	2	4	4	2	4	4	4	4	4	4	2	4	2	3	3	3	4	2	2	2	2	3	3	3	4	3	3	3	2
201913013	药学院	药学	2019	1	1	1	2000	10	3	1	13	2	9	6	4	4	5	4	2	2	4	4	4	5	3	3	2	3	4	4	3	3	2	2	2	2	3	1	1	4	4	2	2	4	4	4	2	4	2
201904023	公卫	预防	2019	0	1	0	2000	11	3	3	13	2	13	4	4	4	4	4	3	4	2		3	4	4		3	3	4	3	3	2	2	3	3	2	2	2	2	3	3	2	2	2	2	2	2	2	2
201904111	公卫	预防	2019	0	1	1	2001	3	3	4	1	1	8	1	5	5	5	5	1	2	4	5	4	4	4	3	2	2	4	3	2	2	1	2	3	2	2	0	4	4	3	3	1	2	2	3	1	3	3
2020506057	一临	麻醉	2020	1	1	0	2002	5	3	4	2	4	2	5	2	3	2	2	3	3	4	4	5	5	5	5	3	3	3	4	4	2	2	2	2	2	2	2	2	2	2	2	2	2	2	2	2	2	2
201906075	一临	麻醉	2019	0	1	1	2000	12	3	2	11	1	11	5	4	4	4	4	2	2	3	4	4	4	4	4	2	2	4	4	4	3	2	2	2	3	3	3	3	3	3	3	3	3	3	3	3	3	3
	一临	影像	2020	0	1	1	2000	8	3	1	13	1	8	1	3	2	3	4	5	3	3	3	3	4	4	4	3	3	2	3	5	2	3	3	3	4	4	1	4	4	3	3	3	3	3	2	2	2	3
2020514120	第一临床	医学影像学	2020	1	0	1	2001	8	1	3	10	3	4	9	3	2	3	4	5	3	3	3	3	4	4	4	3	3	2	3	5	2	3	3	3	4	4	4	4	4	4	4	4	4	4	4	4	4	4
2020514039	一临	影像	2020	1	1	1	2002	8	3	1	6	1	6	4	4	3	3	4	2	3	4	4	4	4	4	4	3	2	4	3	3	4	2	2	2	4	1	0	2	2	2	1	2	3	3	2	1	2	1
201826323	基础医学院	全科	2018	1	1	1	1999	1	3	2	13	1	13	1	3	3		4	2	2	4	4	3	4	4	4	3	2	4	4	4	3	2		2	4	2	3	1	2	2	1	2	2	2	3	2	2	1
201901042	基础医学院	临床医学	2019	1	1	1	2001	7	3	3	13	2	5	8		4	4	4	2	3	4	4	4	4	4	3	3	2	4	4	3	2	2	2	2	2	3	2	2	2	2	2	3	3	3	3	2	2	2
201901018	基础医学院	临床医学	2019	1	1	1	2001	4	3	2	13	2	13	5	3	3	4	4	2	2	4	3	4	4	4	4	3	3	4	4	3	2	2	2	3	3	4	1	2	3	2	2	3	3	3	2	2	2	1
2020514003	一临	影像	2020	0	1	0	2002	6	3	4	6	5	2	5	3	3	4	4	2	2	4	2	4	4	4	4	3	3	4	4	3	3	2	2	3	3	3	2	2	2	2	2	2	3	3	3	2	2	3
201904092	公卫	预防	2019	1	1	1	2001	4	3	5	12	4	12	8	3	2	5	2	2	2	3	4	3	5	5	4	4	2	5	4	3	3	2	2	2	2	3	2	2	2	2	2	2	4	3	2	2	2	2
201906082	一临	麻醉	2019	0	0	1	2000	11	4	2	7	2	7	1	3	3	3	4	3	2	3	4	3	3	3	4	3	4	4	4	3	3	2	3	3	3	2	1	2	2	3	3	3	3	3	3	3	2	3
201826017	基础	全科	大三	1	1	1	2000	4	3	2	13	1	13	3	3	3	4	4	2	3	4	3	3	3	3	3	3	3	4	4	3	3	3	3	3	3	2	2	3	2	2	1	2	3	2	2	1	2	1
201904116	公卫	预防	2019	1	1	1	2000	11	2	5	12	3	13	5	3	3	4	4	4	3	4	4	4	4	4	4	2	3	3	3	2	3	2	2	2	2	2	2	2	2	2	2	2	2	2	2	2	2	2
	公卫	预防	2019	1		1	2001	1	3	3	13	2	13	2	3	3	4	5	2	3	5	4	3	5	4	3	3	3	2	2	3	2	3	2	3	3	2	1	2	2	2	2	2	2	2	2	2	2	2
	公卫	预防	2019	1	1	0	2001	4	3	5	2	5	2	1	3	4	3	4	2	3	4	3	3	4	3	4	2	3	3	4	3	3	4	3	2	4	4	4	4	4	4	4	4	4	4	4	4	4	4
	基础	病理	研二	0	1	1	1997	11	2	3	6	2	6	6	4	4	4	3	3	4	5	3	3	4	4	3	3	3	3	4	2	2	1	1	3	4	1	0	3	4	4	4	2	4	4	4	4	4	4
201906102	一临	麻醉	2019	0	1	0	2002	5	3	2	13	1	13	4	3	4	4	4	1	3	4	4	4	3	4	4	2	2	4	4	3	3	2	2	2	3	3	3	3	3	3	3	3	3	3	3	3	3	3
201939001	康复	运动康复	2019	1	0	1	2001	3	3	1	13	1	13	3	3	3	4	4	2	2	4	4	3	3	4	4	3	3	4	4	3	3	2	2	2	3	3	2	2	2	3	2	3	3	3	3	3	3	2
201901063	基础	临床	大二	1	0	1	2000	8	4	3	10	3	10	5	5	4	4	4	1	2	4	4	4	4	4	4	1	2	4	4	4	4	1	1	1	2	2	0	2	2	2	2	2	3	3	2	3	3	3
20200106	科技成果孵	药学	研一	1	1	1	1997	10	3	2	3	1	10	6	3	2	2		3		3	4	4	3	3	3	3	3	5	3	3	3	3	2	4	2	4	1	2	2	3	2	2	4	2	2	1	2	3
2020514043	一临	影像	2020	0	1	0	2001	11	2	5	3	5	3	4		4	5	2	1	3	4	4	4	3	4	4	2	4	3	3	2	2	2	4	2	1	1	1	1	1	4	0	1	4	0	0	0	0	0
201939029	康复	运动康复	2019	1	1	1	2001	4	5	2	3	2	3	3		4	5	2	1	3	4	4	4	3	4	4	2	4	3	3	2	2	2	4	2	2	2	2	3	3	3	2	2	2	2	3	3	3	3
201913059	药学院	药学	2019	1	1	0	2001	9	3	3	6	2	13	4	4	3	5	5	2	2	3	4	3	2	4	4	2	2	4	4	4	2	2	2	2	3	2	0	2	3	4	3	3	4	3	2	2	3	2
	法医	法医	大一	0	0	0	2000	5	3	5	2	4	2	6	4	2	4	4	2	2	5	2	3	2	4	3	3	3	4	4	3	4	2	2	3	2	3		2	3	3	2	3		2	1	2	1	1
201926050	基础	全科	大二	0	1	1	2000	10	1	1	7	1	7	4	4	3	3	4	3	2	4	4	3	4	5	3	3	3	4	2	2	2	2	2	3	2	3	1	2	1	2	2	3	2		1	2	1	3
201939030	康复	运动康复	2019	1	1	0	2000	12	2	3	1	3	1	9	5	4	4	4	2	2	4	3	2	2	5	3	3	2	3	4	3	3	2	3	2	4	4	2	2	3	3	3	2	3	3	3	3	3	2
201834091	基础	儿科	大三	1	1	0	1999	9	3	5	2	4	2	6	1	5	5	5	1	1	1	5	5	5	5	5	1	1	1	5	5	1	1	2	4	3		2	2	3	2	2	3	3	4	3	3	3	3
2020504053	公共卫生	预防	大一	1	0	0	2002	4	4	5	2	5	2	4	2	2	2	4		2	4	3	3	4	5	3	3	3	4	4	3	3	2	3	2	3	2	2	2	2	2	2	2	1	2	2	2	2	2
201904104	公卫	预防	2019	1	1	0	2001	6	3	3	3	3	2	4	3	4	4		3	2	3	3	3	4	3	3	3	3	4	4	4	2	2	2	2	3	3	2	2	2	3	2	2	3	3	3	2	2	2
201918077	人文与管理	社保	2019	1	1	1	2000	11	3	1	13	2	13	2	3	3	4	4	3	2	4	3	3	4	4	4	2	2	4	3	3	3	2	2	2	2	1	1	1	2	2	2	1	3	3	2	3	1	2
201939016	康复	运动康复	2019	1	1	1	1999	6	2	1	13	1	13	4	3	4	3	2	2	1	4	4	2	4	4	4	4	4	3	2	3	3	2	3	3	3	3	3	2	2	2	2	2	3	2	2	2	3	2
201939035	康复	运动康复	2019	0	1	1	2000	5	3	2	7	2	7	2	4	3	5	4	2	2	3	5	3	4	3	4	3	3	4	3	3	2	1	2	1	3	3	2	2	2	3	3	3	2	2	2	3	1	2
2020514110	第一临床	医学影像学	2020	1	1	1	2001	1	3	2	7	1	7	2	4	3	3	3	3	3	3	3	3	3	3	3	3	3	3	3	3	3	3	3	3	4	3	1	2	1	1	2	3	3	3	2	2	3	2
2020411138	护理	护理	2020	0	0	1	2002	6	2	4	1	1	8	1	4	4	4	4	1	3	5	2	3	3	3	3	3	3	3	4	3	3	2	2	2	3	3	3	3	3	3	3	3	2	2	2	2	2	2
2020411003	护理学院	护理	2020	1	1	1	2003	1	3	1	13	1	13	2	5	3	4	4	2	3	3	5	2	3	5	3	2	2	3	3	3	3	2	3	1	2	2	1	2	2	2	2	2	3	3	2	2	2	2
2020514011	第一临床	医学影像学	2020	1	1	1	2000	8	3	2	7	2	7	2	3	4	4	3	2	3	5	3	3	3	4	4	1	1	5	4	4	2	2	2	2	3	3	2	3	3	1	2	2	3	3	2	3	3	2
201927036	人文与管理	市场营销	大二	1	1	1	2000	12	3	2	5	2	5	5	3	3	4	5	3	3	4	4	4	4	4	3	3	2	2	3	2	2	2	2	2	3	3	2	2	2	2	2	2	2	2	2	2	1	1
20200010	法医	法医学	研一	0	0	1	1996	11	3	4	1	3	2	3	4	4	4	4	3	3	3	4	3	2	4	4	2	2	4	3	3	2	2	2	2	2	2	2	1	1	1	2	1	1	4	4	4	3	2
				0	1	1			4	2	10	2	8	5	4	4	5	1	1	2	3	5	4	2	3	3	4	4	4	4	4	1	2	3	1	3	3	1	2	3	3	3	3	2	2	1	3	3	3
	公卫	预防	2019	1	1	1	2001	10	3	5	10	2	8	9	5	2	2	4	2	3	4	3	3	3	5	2	2	2	5	4	3	3	2	1	3	4	4		2	2	3	3	1	4	4		4	1	2
		新能源	2018	0	1	0	1998	10	3	5	2	5	4	2	3	3	4	5	3	2	4	4	2	2	5	4	2	3	4	4	3	3	1	1	1	2	3	3	2	3	3	3	3	3	4	2	2	1	1
201906103	一临	麻醉	2019	0	1	0	2001	6	2	4	6	1	6	2	3	3	3	3	3	3	3	3	3	3	3	3	3	3	3	3	3	3	3	3	3	4	4	0	3	4	4	2	3	4	3	1	1	1	4
201940021	康复	物理治疗	2019	0	0	1	2000	3	3	1	4	1	4	8	4	4	4	5	2	3	4	3	3	4	3	3	2	2	3	5	3	2	2	1	1	2	3	2	2	2	2	2	2	2	3	3	2	3	3
	基础	临床	大三	1	1	1	1998	12	3	1	6	1	8	2	3	3	3	3	3	3	3	3	3	3	3	3	3	3	3	3	3	3	3	3	3	4	3	2	2	2	3	2	4	4	4	2	2	3	2
201926241	基础	全科	大二	0	1	1	1999	3	3	3	6	1	8	2	5	4	4	4	2	2	3	3	3	3	3	4	3	2	3	3	3	3	2	2	2	3	3	3	2	2	2	3	2	3	2	3	2	3	3
2020411115	护理	护理	2020	1	1	1	2001	9	3	2	13	2	13	9	2	3	3	3	3	3	3	3	3	3	3	3	3	3	3	3	3	3	3	3	3	4	3	3	2	2	2	3	3	3	3	3	3	3	3
201904077	公卫	预防	2019	0	1	1	2000	9	3	3	13	3	13	4	3	2	4	3	2	2	4	4	4	3	4	3	2	2	3	4	2	2	2	3	4	3	3	3	3	3	3	3	3	3	3	3	3	3	3
201904018	公卫	预防	2019	0	0	0	2000	11	3	2	2	2	2	1	3	3	5	2	2	1	4	4	4	4	5	4	2	1	5	4	2	3	2	1	1	3	3	3	3	3	3	3	3	3	3	3	3	3	3
201904019	公卫	预防	2019	0	0	0	2001	9	2	3	2	3	3	4	4	3	4	4	2	2	3	3	3	2	3	4	3	3	4	4	3	2	2	2	2	2	3	3	2	4	2	3	2	4	3	3	2	3	3
			2019	0	1	1			3	2	6	2	6	4	2	2	3	1	4	5	2	3	2	3	3	4	2	4	3	3	4	3	2	3	4	2	2	3	2	3	2	3	2	3	3	2	2	3	2
2020506066	一临	麻醉	2020	1	1	0	2001	6	3	3	7	1	7	1	4	4	4		2	3	3	4	3	3	4	3	3	3	2	3	3	2	2	2	2	4	3	1	2	2	3	3	2	4	4	4	4	3	3
2020506076	一临	麻醉	2020	1	1	1	2001	8	3	3	13	2	8	3	2	2	4	3	2	2	3	4	4	4	4	4	2	2	3	4	3	3	2	2	2	3	3	3	2	2	3	3	2	3	3	3	3	3	3
201904209	公卫	预防	2019	1	1	0	2000	8	2	3	10	2	10	5	4	3	4	3	1	2	4	3	5	5	2	2	2	2	5	4	2	2	2	2	2	2	2	1	2	2	2	2	2	2	2	2	2	2	2
201934054	一临	儿科	2019	0	1	1	2002	9	3	2	3	2	3	6		2	4	4	2	2	4	2	2	3	5	4	2	3	4	3	2	3	2	3	2	3	4	1	3	2	4	1	2	4	3	1	2	3	1
			研一	0		0			1	3	11	3	3	5	2	2	5	4	2	1	4	4	3	4	4	2	2	2	3	3	2	3	1	3	4	3	4	1	3	2	4	1	2	4	3	1	2	3	1
			2019	1	1	1			2		13		13		3	3	4	3	1	4	4	3	4	4	4	3	2	2	4	3	2	2	1	2	2	2	2	1	2	2	1	2	2	2	2	2	2	2	1
201939037	康复	运动康复	2019	0	1	1	2000	12	3	2	3	1	13	3	2	3	3	3	2	2	2	3	5	4	5	3	2	2	3	4	5	2	2	2	1	3	3	2	2	2	2	2	3	3	2	2	3	2	1
2020514017	一临	影像	2020	0	1	1	2002	5	3	2	6	1	6	3	3	2	4	4	2	2	3	3	3	4	3	3	3	3	4	4	2	2	2	2	2	3	3	1	3	3	2	2	3	4	4	3	2	3	2
2018263	基础	临床	大三	1	1	1	2000	2	3	2	7	2	13	2	2	4	4	4	1	2	4	3	3	4	5	2	2	2	4	3	3	2	2	2	2	2	3	2	2	3	2	2	3	2	2	2	2	2	1
201811220	护理	护理	大三	1	1	1	1999	3	3	1	13	1	13	2	4	4	4	3	2	2	3	3	3	4	4	3	2	2	3	4	3	2	2	2	1	3	3	2	2	2	2	2	2	2	2	3	3	3	3
	基础	临床	大一	1	1	1	2001	7	3	2	13	2	13	5	4	4	4	2	2	2	2	4	4	2	4	4	2	2	2	4	3	2	2	3	2	3	3	2	2	3	3	2	3	3	3	3	3	3	2
2020411121	护理	护理	2020	0	1	1	2002	2	1	1	13	1	13	2		4	4	4	2	2	4	3	3	3	3	3	2	2	4	3	3	2	2	2	2	1	3	2	4	1	3	0	3	2	4	1	2	3	2
	一临	麻醉	2019	1	1	1	2001	4	3	1	13	2	13	3	2	5	3		1	2	4	1	2	3	4	2	3	3	4	4	4	4	2	2	2	2	2	3	3	3	3	2	2	3	2	2	2	2	2
			大三	1	1	1	1999	6	3	1	7	1	7	2	2	5	3		1	2	4	1	2	3	4	2	3	3	4	4	4	4	2	2	2	2	4	2	2	2	2	1	2	2	2	2	1	1	2
201939009	康复	运动康复	2019	0	1	1	2000	12	2	1	7	1	7	2	2	2	3	2	2	3	3	3	3		5	3	2	2	4	4	4	3	2		2	2	2	2	2	2	1	2	2	2	2	2	2	2	2
201906106	一临	麻醉	2019	1	0	1	2001	12	3	2	3	1	1	1	3	2	3		2		3	3	3	4	4		3	3		2	4	2	3	2	2	3	3	3	3	3	3	3	3	3	3	3	4	4	4
201939004	康复	运动康复	2019	1	0	1	2000	6	3	2	11	1	11	2	3	3	4	4	2	2	4	2	2	3	3	3	2	2	4	3	4	3	2	2	2	2	2	2	2	2	2	2	2	2	2	2	3	2	2
201918017	人文与管理	劳动与社会保障	2019	0	0	1	2001	2	4	1	3	1	3	3	4	2	3	4	2	3	4	4	2	2	3	3	2	2	4	4	3	2	2	2	2	3	4	1	2	3	3		1	4	2	2	3	3	2
201934086	一临	儿科学	2019	1	1	1	2001	5	4	1	7	1	7	1	4	4	4	3	1	2	3	2	2	1	4	4	2	2	4	3	3	2	3	2	4	4	4	1	3	3	3	2	3	3	3	3	3	3	3
	基础医学院		2016	1	1	0	1998	1	3	3	3	3	13	7	4	2	2	2	2	3	3	3	3	4	4	4	3	3	3	3	3	3	1	2	2	4	4	1	3	3	3	2	3	3	3	3	3	3	3
201918099	人文	社保	2019	1	1	1	1999	6	3	3	7	1	13	4	4	2	4		2	2	4	2	3	4	4	4	2	2	2	4	3	2	2	2	2	2	4	2	2	2	2	1	2	2	3	2	2	2	2
2020514020	第一临床	医学影像学	2020	1	1	0	2002	12	3	2	13	3	13	5	5	3	3	5	1	1	5	2	4	3	5	3	2	2	5	3	2	1	1	1	1	3	3	2	3	3	3	3	3	4	3	2	3	2	2
201937045	护理学院	助产	2019	1	1	0	2001	7	3	2	6	2	12	4	3	3	3	3	4	2	4	4	2	3	3	3	2	2	4	3	2	2	1	2	2	3	2	2	2	2	3	2	2	3	4	4	2	3	2
201906077	一临	麻醉	2019	0	1	0	2000	12	3	5	2	5	2	5	3	3	4	4	4	2	3	4	4	2	4	4	1	1	2	3	3	2	1	1	2	2	2	2	2	1	3	2	1	4	2		3	1	2
201904099	公卫	预防	2019	0	1	1	2000	12	2	3	13	3	13	1	3	4	5	3	1	2	3	4	2	2	3	3	2	2	4	4	3	2	1	3	1	1	2	0	0	1	3	2	4		1	2	2	2	3
201906081	一临	麻醉	2019	1	1	1	2000	10	3	2	6	2	8	4	2	3	4	2	1	2	3	5	3	4	3	2	2	2	4	4	4	2	1	1	2	2	2	0	2	2	3	2	2	3	2		1	1	2
2020411128	护理	护理	2020	1		1	2001	2	3	1	6	1	6	5	5	2	4	2	1	2	3	4	4	2	3	3	2	2	3	4	4	1	2	2	1	3	2	2	3	3	2	3	3	3	4	3	3	4	3
2020411168	护理	护理	2020	1	1	1	2001	10	3	4	13	1	8	3	3	3	4	3	2	2	3	3	3	3	3	2	2	2	4	3	3	2	2	2	2	4	4	1	1	1	4	2	2	4	4	1	3	1	2
	一临	麻醉	2019	0	1	0	2000	10	2	3	10	3	10		5	3	4	3	1	1	2	4	4	4	4	4	3	2	2	3	2	1	1	1	2	3	3	0	1	2	4	3	3	4	3	0	1	3	4
201901045	基础医学院	临床	2019	1	1	1	2001	9	2	1	1	1	1	1	4	4	4	4	1	4	2	4	1	1	4	4	2	2	2	4	3	1	2	2	1	3	3	3	4	4	4	3	3	4	4	3	3	3	3
201801082	基础医学院	临床	2018	0	1	0	2000	5	4	5	2	6	2	9	5	5	5	2	2	3	4	5	2	2	4	3	1	1	1	3	2	3	1	1	1	4	4	2	3	3	3	2	3	3	3	3	3	3	3
201813037	药学院	药学	2018	0	1	1	2000	2	3	1	3	1	3	3	3	3	3	3	2	2	3	2	2	3	3	3	2	2	3	3	3	2	3	3	2	3	2	2	3	2	2	3	3	3	3	2	3	3	3
	公卫	预防	2019	0	1	1	2000	11	3	2	7	1	7	1	2	3	3	3	2	2	3	2	3	3	3	2	3	3	3	3	3	2	2	2	2	2	2	2	2	2	2	2	2	2	2	2	2	2	2
201906068	一临	麻醉	2019	0	1	1	2001	10	3	2	7	2	7	2	4	3	2	3	2	1	3	2	3	2	4	3	2	2	3	3	3	2	2	2	2	2	2	1	1	2	1	2	1	2	2	1	2	1	2
201904068	公卫	预防	2019	1	1	1	2000	5	3	1	7	1	7	2	3	2	3	2	1	2	2	2	3	3	2	3	3	2	4	3	2	3	3	2	2	4	4	4	2		3	3	3	4	3	4	2	3	2
20200270	人文	应用心理	研一	1	1	0			3	4	1	4	8	5	3	2	2	2	2	3	3	3		2	3	3	2	3	2	2	3	3	2	2	2	2	3	1	2	2	2	1	2	3	2	1	1	1	2
	公卫	预防	2019	1	1	1	2000	10	3	2	13	1	11	2	4	3	3	3	1	1	3	2	2	2	4	3	2	2	3	3	3	2	1	1	1	2	1	1	2	2	2	3	3	4	3	2	2	2	2
201904089	公卫	预防	2019	1	0	0	2000	10	3	2	13	2	3	2	4	3	3	2	2	2	3	3	3	3	3	3	2	1	2	3	3	1	1	1	1	2	3	3	2	2	3	2	2	3	3	2	2	2	3
2020437018	护理	助产	2020	1	0	1	2002	1	3	2	3	2	8	5	3	2	3	3	1	1	2	3	2	2	2	3	3	2	3	3	2	2	2	2	2	3	2	1	3	2	2	1	1	4	3	2	2	1	1
201906093	一临	麻醉	2019	0	1	0	2000	12	2	5	3	2	2	5	2	2	3	3	2	1	3	2	2	2	2	2	2	2	3	3	1	1	1	1	2	2	3	2	2	1	2	1	2	3	2	2	2	1	1
201904063	公卫	预防	2019	1	0	0	2001	8	2	5	2	5	3	5	1	1	4	1	1	1	3	1	3	1	3	1	1	1	1	3	5	4	1	1	3	3	4	1	1	2	2	1	1	2	2	2	1	1	2
201906076	一临	麻醉	2019	0	1	1	2000	5	3	2	6	1	6	2	2	2	2	1	1	1	4	2	2	3	1	1	1	1	3	2	4	5	1	1	1	3	3	1	1	1	3	2	3	3	3	3	2	2	3
201904013	公共卫生	预防	大二	0	1	0	2001	11	1	5	2	3	2	4	3	2	3	1	1	2	3	2	3	1	1	1	1	1	1	2	2	2	2	2	1	4	4	4	3	4	4	3	4	4	2	3	1	4	4
	基础		2019	0	1	1	2001	5	3	2	6	2	5	2	1	1	1	1	1	1	1	1	1	1	1	1	1	1	1	1	1	1	1	1	1	2	3	2	1	2	2	1	3	4	2	1	0	0	0
	基础医学院		2019	1	0	0	2001	11	5	5	2	5	2	3	5	5	5	5	5	5	5	5	5	5	5	5	5	5	5	5	5	5	5	5	5	4	4	3	3	3	3	2	3	4	4	4	4	4	4
	基础医学院		研一	0	1	1			3	3	13	3	3	3	5	5	5	5	5	5	5	5	5	5	5	5	5	5	5	5	5	5	5	5	5	3	3	2	3	3	4	3	3	4	4	2	4	2	4
	人文与管理		2019	0	0	1	2001	9	3	3	13	1	13	2	5	5	5	5	5	5	5	5	5	5	5	5	5	5	5	5	5	5	5	5	5	4	3	1	4	4	4	4	4	4	4	4	4	4	4
	法医		2020	1	1	1	1997	6	3	2	7	2	7	5	5	5	5	5	5	5	5	5	5	5	5	5	5	5	5	5	5	5	5	5	5	4	3	1	4	4	4	4	4	4	4	4	4	4	4
	公共卫生		2019	1	1	1	2000	12	4	5	1	5	1	3	5	5	5	5	5	5	5	5	5	5	5	5	5	5	5	5	5	5	5	5	5	4	4	4	3	3	3	3	3	4	4	3	3	1	3
			大二	0	0	1	2000	7	4	1	13	1	8	1	5	5	5	5	5	5	5	5	5	5	5	5	5	5	5	5	5	5	5	5	5	3	3	1	2	2	2	2	1	3	4	2	4	3	2
			大三	0	0	0	2000	8	4	2	5	2	11	2	5	5	5	5	5	5	5	5	5	5	5	5	5	5	5	5	5	5	5	5	5	4	4	2	4	4	3	3	3	3	4	3	3	2	3
			大二	1	1	1	2000	8	4	3	6	1	6	4	5	5	5	5	5	5	5	5	5	5	5	5	5	5	5	5	5	5	5	5	5	2	2	2	2	3	2	2	2	2	4	3	4	2	2
			2020	0	1	0	2002	9	4	3	2	3	3	4	5	5	5	5	5	5	5	5	5	5	5	5	5	5	5	5	5	5	5	5	5	2	4	4	4	4	4	3	3	2	4	4	4	2	1
	法医		2019	1	1	0	2001	4	3	4	1	5	2	7	4	5	5	5	5	5	5	5	5	5	5	5	5	5	5	5	5	5	5	5	5	4	4	3	3	4	4	3	3	4	4	4	4	4	3
	附一	临床	2019	1	1	1	2000	11	3	2	13	1	8	4	4	5	5	5	5	5	5	5	5	5	5	5	5	5	5	5	5	5	5	5	5	4	3	0	3	3	4	2	3	3	4	4	4	3	4
		临床	大二	1	0	1	2000	10	4	2	5	2	8	3	5	5	5	5	4	5	5	5	5	5	5	5	5		5	5	5	5	5	5	5	3	3	2	3	3	3	2	3	3	4	3	3	3	3
		临床	2019	0	1	0			3	4	2	4	3	6	5	5	5	5	3	5	5	5	5	5	5	5	5	5	5	5	5	5	5	5	5	3	2	2	2	2	4	3	4	4	4	4	4	4	4
		临床	大二	1	1	1	2001	6	3	2	13	1	13	2	5	5	5	5	5	5	5	5	5	5	5	5	5	5	5	5	5	4	4	5	4	3	4		2	4	3	2	3	3	4	3	3	3	3
		临床	2020	1	1	1	2002	1	3	3	7	2	7	2	5	5	5	5	2	5	5	5	5	5	5	5	5	5	5	5	5	5	5	5	5	4	4	3	3	3	4	3	3	4	3	3	3	2	3
	基础	临床	2020	1	0	1	2001	10	3	2	13	1	13	2	5	5	5	5	5	5	5	5	5		5	5	5	5	5	5	5	5	3	5	4	4	4	2	3	3	3	3	2	4	4	3	4	4	2
	基础	临床	研一	0	1	0	1994	11	3	3	13	3	13	2	5	5	5	5	5	5	5	5	5		5	5	5	5	5	5	5	5	3	5	4	3	3	1	3	3	3	3	3	3	3	3	3	3	3
		临床	2019	1	1	1	2000	7	3	1	13	1	13	2		5	5	5	5	5	5	5	4	5	4	5	5		5	5	5	5	4	5	5	3	2	2	3	4	3	3	3	3	4	3	3	2	3
	附一	临床	2020	1	1	1	2002	2	5	6	2	6	2	9	4	5	5	5	2	5	5	5	5	5	5	5	5	5	5	5	5	5	5	5	5	3	3	3	3	3	3	3	3	3	3	3	3	3	3
		临床	研一	0	1	0	1996	12	3	3	2	3	3	3	5	5	5	5	4	4	4	4	4	5	5	5	5	5	5	5	5	5	5	5	5	3	3	1	2	3	3	3	3	3	3	3	3	3	3
		临床	大三	0	0	1	1998	8	4	2	7	2	5	2	5	5	5	5	4	4	5	5	4	5	5	5	5	5	5	4	5	5	4	5	4	3	1	0	3	3	1	2	1	4	4	3	4	2	2
	基础	临床	大三	1	1	1	1998	12	3	1	13	1	8	1	5	5	5	5	5	5	5	5	5	5	5	5	5	5	5	5	5	3	3	4	4	3	3	1	2	3	3	3	4	4	4	3	2	3	3
	法医	临床	2020	1	1	1	2001	1	3	1	7	1	7	4	4	4	4	5	4	5	5	5	4	5	5	5	5	5	5	5	5	4	4	5	5	4	4	3	3	3	4	3	3	4	3	3	3	2	3
		临床	2020	0	0	1	2001	7	4	3	7	2	7	2	3	5	5	5	2	3	5	5	5	5	5	5	5	5	5	5	5	5	5	5	5	3	3	1	2	3	3	3	2	2	3	2	3	3	3
		临床	2019	1	1	0	2001	5	4	5	1	4	8	6	5	5	5	5	4	4	5	5	5	5	5	5	4	5	5	4	5	5	4	3	3	3	3	2	3	3	3	3	3	3	3	3	3	3	3
	药学院	临床	大三	1	1	1	1999	12	3	2	10	2	8	6	5	5	5	5		4	5	4	5	4	4	5	5	4	4	5	5	4	4	5	4	3	2	2	2	3	3	3	3	4	4	3	3	4	3
	公共卫生	临床	2019	0	1	0	1995	3	4	5	1	5	2	3	4	4	4	4	5	5	5	5	5	4	5	5	5	5	5	5	4	4	3	4	5	4	4	4	4	4	4	4	4	4	4	4	4	4	4
		临床	2019	1	1	1	2000	11	3	2	13	1	13	2	5	4	5	5	3	3	5	5	5	5	5	5	4	5	5	5	5	5	4	4	3	4	4	4	3	3	3	3	3	3	3	3	3	3	3
	人文	临床医学	2019	0	1	0	2001	4	3	3	6	3	2	3	1	5	5	5	2	5	5	5	5	5	5	5	5	4	5	5	4	4	5	5	5	4	3	4	4	3	2	3	4	4	4	3	4	3	4
		麻醉	2019		0	0	2000	5	4	3	7	2	7	3	5	5	5	5	4	4	5	5	5	4	5	5	4	4	5	4	4	4	4	4	4	3	3	4	4	4	3	3	3	3	4	2	3	3	2
	药学院	全科	2020	1	1	0	1996	3	3	4	2	4	12	2	5	5	5	5	3	4	5	5	4	4	5	4	4	5	5	5	5	5	2	4	4	4	4	3	4	3	3	3	3	3	3	3	3	3	4
		医学技术	2020	1	1	1	2001	12	3	2	7	1	7	6	4	4	5	4	4	4	5	5	5	4	5	5	4	4	4	5	5	5	4	4	4	4	4	1	3	3	3	3	3	3	3	3	3	2	2
		预防	大一	1	1	0	2002	3	3	4	2	4	1	9	3	4	4	4	5	4	4	4	4	4	4	4	4	5	5	5	5	5	5	5	5	2	3	1	2	1	2	1	2	2	3	2	4	4	2
		预防医学	2020	0	0	1	2001	10	4	2	11	2	11	5	5	5	5	5	5	5	5	5	5	5	5	5	3	3	5	5	5	5	2	2	2	3	1	0	3	2	3	3	2	3	3	3	2	3	2
		预防	大三	1	1	1	2000	7	3	1	13	1	8	3	4	5	5	5	4	5	5	5	4	4	5	5	5	4	4	5	4	4	2	4	4	4	1	1	2	2	2	2	2	3	3	2	2	2	2
	基础	预防医学	大三	1	1	1	2000	12	4	3	13	1	8	4	5	5	5	5	4	3	5	5	5	5	5	5	3	3	5	5	5	5	3	3	3	2	3	0	2	1	2	2	2	3	4	4	3	2	1
	基础医学院	食品卫生与营养	2017	1	1	0	1999	12	4	3	6	2	12	3	4	4	4	5	5	5	5	5	4	4	5	5	4	4	4	4	5	4	4	3	4	4	3	2	3	4	2	1	3	4	3	3	2	3	3
	公共卫生	卫生检验与检疫	2018	1	1	1	1998	11	4	2	13	2	13	1	4	4	4	5	5	5	5	5	4	4	5	5	4	4	4	4	5	4	4	3	4	4	4		4	4	2	3	4	2	4		2	3	2
	一临	护理学	2020	1	1	1	1999	1	5	3	10	2	8		4	5	5	5	4	5	5	5	4	4	5	5	4	4	4	5	4	4	2	4	4	4	4		4	4	2	3	4	2	4		2	3	2
		临床	2020	1	0	1	2002	5	3	3	13	2	8	3	5	5	5	5	5	5	5	5	5	5	5	5	2	2	2	5	5	2	3	5	5	3	3	3	3	2	3	3	3	4	4	3	4	2	3
	基础	临床	2019	1	0	1	2001	11	3	4	3	3	2	4	5	5	5	5	2	4	5	5	4	4	4	4	4	5	5	4	4	3	4	5	4	3	3	3	3	3	3	2	3	3	3	3	3	3	3
		临床	2017	1	1	1	1997	2	2	1	7	1	7	4	5	5	3	4	5	3	4	5	5	4	5	5	2	5	3	5	5	4	5	3	5	3	3	3	3	4		2	3	3	3	3	3	4	3
		临床	2020	1	1	1	2002	10	3	1	9	1	9	2	5	5	4	4	3	3	4	5	5	5	5	5	4	4	4	5	5	4	3	4	4	4	4	0	4	4	4	2	3	3	3	3	3	3	2
	基础	麻醉	2020	1	1	1	2001	7	3	1	13	1	13	2	5	5	5	4	4	4	4	5	5	5	5	5	4	4	4	4	4	3	3	4	4	3	3	1		2	3	3	4	4	4	4	3	3	2
	药学院	全科	2020	0	1	1	2001	6	3	1	13	1	8	3	3	4	4	4	5	4	5	4	4	4	5	4	5	4	5	4	5	5	4	3	5	3	4	3	3	2	3	3	3	4	4	4	3	3	3
		儿科学	2018	1	1	0	1999	6	3	5	13	1	8	7	5	5	5	5	4	4	5	5	4	3	4	5	5	5	5	4	3	3	2	5	3	3	3	1	2	3	3	3	3	4	3	3	3	3	3
	法医	临床	2019	0	1	1	2000	1	5	1	6	1	6	5	4	4	4	5	4	4	5	5	5	5	4	4	4	5	5	5	5	3	3	3	3	2	2	1	2	3	4	2	2	3	4	2	2	2	2
		临床医学	2019	1	1	1	2001	4	4	3	1	3	1	6	5	4	4	5	4	4	5	5	5	4	5	4	4	4	5	4	4	5	3	3	3	3	4	2	2	2	2	2	2	2	2	2	2	2	2
		医学影像学	大三	1	1	1	1999	5	3	1	13	1	8	2	4	5	5	5	3	3	4	5	5	5	5	5	4	3	5	5	5	4	3	3	3	4	4	0	3	3	4	2	4	3	4	3	1	4	4
		劳动与社会保障	2020	1	1	1	2002	8	4	5	2	5	1	6	5	5	5	5	4	4	5	5	5	5	5	5	3	3	4	5	5	2	5	2	2	3	4	2	3	2	3	2	2	3	4	3	3	3	2
		卫生检验与检疫	2019	1	1	1	2001	7	3	2	7	1	7	2	5	5	5	5	5	4	5	3		4	5	3	4	5	4	4	5		4	3	2	3	3	2	2	2	3	2	2	3	3	3	3	2	2
		临床	2020	0	1	0	2001	10	3	4	3	5	2	8	4	4	4	4	4	4	5	4	4	5	5	5	4	3	5	4	5	5	3	4	3	3	4	2	3	3	3	3	3	3	4	3	3	3	3
		临床	2020	1	1	0	2002	8	4	5	1	5	1	8	5	5	5	5	4	4	5	5	2	4	5	5	4	4	4	5	4	3	2	4	4	3	4	3	2	2	3	2	3	3	3	2	3	2	2
		临床	2019	0	0	0	2001	5	1	2	10	2	11	4		5	5	5	5	5	5	5	5	5	5	4	4	3	3	4	4	3	4	2	2	4	0	0	4	4	4	1	3	4	3	3	1	3	4
		市场营销	2019	1	1	1	2000	4	3	3	6	1	6		5	5	5	5	5	3	5	4	5	5	5	5	4	4	5	3	2	3	3	3	3	3	3	2	2	3	3	3	1	3	3	3	2	3	2
	基础医学院	药物制药	研一	0	0	1	1996	5	4	5	2	3	8	4	5	5	5	4	4	4	4	4	4	4	4	4	4	4	4	4	4	4	4	4	4	3	2	3	4	3	3	2	2	3	4	2	3	2	3
	基础医学院	药学		1	1	0	1996	12	3	5	1	4	12	6	3	4	3	3	5	4	4	4	4	5	4	5	5	5	4	5	5	3	3	4	5	4	4	3	3	3	4	2	3	4	4	3	3	3	3
	基础医学院	儿科	2019	0	0	1	2000	6	3	3	3	3	3	5	3	1	4	1	4	4	5	4	3	4	5	5	5	5	5	5	4	4	5	5	5	4	2	1	3	3	4	4	4	4	4	4	4	4	3
	基础	临床	大二	1	1	1	2000	6	3	1	13	2	13	1	2	5	5	5	2	2	5	5	5	4	5	5	3	3	5	5	5	5	2	4	4	3	1	2	2	2	3	2	3	3	3	2	2	3	2
	附一	医学技术	2018	0	1	1	2000	2	3	2	7	2	7	3	5	5	5	5	5	5	5	5	5	4	4	4	3	3	3	5	3	4	1	3	4	3	1	2	2	4	2	2	1	4	2	2	1	0	2
	公共卫生		大一	1	0	1	2002	11	3	3	10	2	10	3	4	3	5	5	5	4	5	3	5	5	5	3	3	2	5	5	3	5	1	5	5	3	3	2	2	3	3	2	3	3	3	3	2	3	3
		临床	2019	1	1	1	2000	11	3	3	4	5	3	9	2	4	4	4	4	4	5	5	5	5	5	5	3	4	4	5	2	3	4	4	5	3	3	3	3	3	3	3	3	3	3	3	3	3	3
		临床	2019	1	0	0	2001	6	3	4	1	5	3	6	5	5	5	5	3	4	5	5	4	4	4	5	4	3	4	4	3	3	3	4	4	4	4	1	2	2	3	2	3	4	4	3	4	2	3
		市场营销	2019	0	1	0	2000	12	3	5	1	5	2	9	5	5	5	5	3	4	5	5	4	4	4	5	4	3	4	4	3	3	3	4	4	3	3	0	2	2	4	2	4	4	4	2	3	2	4
		药学	2020	1	0	1	2001	6	4	2	13	1	8	2	4	4	5	4	4	4	4	4	4	4	4	4	4	4	4	4	4	4	4	4	4	2	3	0	0	2	3	2	4	4	4	3	3	3	2
		麻醉	研一	0	1	0	1995	7	3	3	10	2	8	5	4	4	4	4	4	4	4	4	4	5	5	4	4	4	5	5	2	4	3	4	4	2	2	2	3	2	2	2	2	2	3	2	2	2	2
		麻醉	大三	1	1	1	2000	8	3	2	3	2	3	5	5	4	4	4	4	4	4	4	4	4	4	4	4	4	4	4	4	4	4	4	4	2	3	4	2	2	2	2	2	2	4	4	4	4	3
		临床	大二	1	1	1	2001	9	3	2	7	2	7	1	5	5	5	2	4	3	4	5	3	4	5	5	5	2	3	4	4	2	5	5	5	2	2	2	1		2	2	2		3	3	3	3	2
	公卫	临床	大二	1	1	1	1999	10	3	3	13	2	13	2	5	4	5	4	3	4	4	4	4	4	4	4	4	4	5	5	4	4	2	4	4	3	3	2	3	4	3	2	3	4	4	3	2	2	3
	口腔	全科	2019	1	1	1	2000	10	3	2	13	2	13	2	5	4	5	5	4	4	5	4	3	5	5	5	3	3	4	4	4	2	2	4	4	3	4	2	2	2	2	2	3	3	3	2	2	3	2
	药学院	儿科	2020	0	1	1	1997	1	4	2	7	1	7	2	5	5	4	2	2	4	5	5	5	3	5	5	3	3	3	5	5	3	5	5	2	3	2	1	2	3	3	3	3	3	3	3	3	3	3
		临床	2019	0	0	0	2000	12	4	3	2	3	13	3	4	4	4	4	2	4	5	5	5	4	5	5	3	3	5	3	5	5	3	3	3	2	4	0	2	1	3	2	3	4	1	1	2	3	4
	临床	眼视光学	2020	1	1	1	2000	10	3	1	13	2	13	1	4	4	3	5	4	3	5	4	4	5	2	5	4	4	5	3	4	4	4	4	4	3	3	1	2	2	2	3	3	2	3	2	4	2	2
		全科	2020	1	1	1	2001	4	3	2	13	2	13	4	4	4	4	4	4	4	4	4	4	4	4	4	4	4	4	4	4	4	4	4	4	3	2	1	2	2	3	2	2	4	3	2	1	4	2
		儿科	2019	1	1	1	2001	6	3	2	13	3	10	5	4	4	4	4	4	4	4	4	4	4	4	4	4	4	4	4	4	4	4	4	4	2	2	2	1	2	1	2	2	2	1	2	2	2	2
		儿科学	研一	0	1	0	1994	9	3	3	2	3	2	5	4	4	4	4	4	4	4	4	4	4	4	4	4	4	4	4	4	4	4	4	4	3	3	1	3	2	3	2	3	2	3	3	3	3	2
		口腔	大一	1	0	1	2002	2	4	4	13	1	8	6	4	4	4	4	4	4	4	4	4	4	4	4	4	4	4	4	4	4	4	4	4	4	3	2	3	3	3	2	3	4	3	3	3	4	3
		临床	2019	1	1	1	1999	12	3	2	13	1	13	2	4	4	4	4	4	4	4	4	4	4	4	4	4	4	4	4	4	4	4	4	4	3	2	1	3	2	3	2	3	4	4	2	3	1	2
		临床	2019	0	1	1	2001	9	3	2	7	3	7	2	4	4	4	4	4	4	4	4	4	4	4	4	4	4	4	4	4	4	4	4	4	2	2	2	2	3	3	3	2	3	3	3	3	2	3
		临床	2018	0	1	1	1998	3	3	2	7	2	7	4	4	4	3	5	5	3	5	4	4	5	5	5	3	4	5	4	4	4	3	2	2	3	2	2	2	2	2	2	2	3	3	3	3	2	3
		全科	2019	0	1	0	2000	10	5	3	3	3	3	1	5	4	4	4	4	4	4	4	4	4	5	4	3	4	4	4	3	3	4	4	4	4	4	4	4	4	3	3	2	4	2	4	2	2	4
	基础	全科	2017	0	1	1			3	2	13	2	13	2	4	4	4	4	3		4	4	4	4	4	4	4	4	4	4	4	4	4	4	4		3	2	3	3	1	1	1	3	3	3	3	2	3
	基础	影技	2020	1	1	1	1997	1	3	1	5	1	8	2	4	4	4	4	3		4	4	4	4	4	4	4	4	4	4	4	4	4	4	4		3	2	3	3	1	1	1	3	3	3	3	2	3
	人文与管理	护理学	2019	0	0	1	2001	6	3	2	10	2	10	6	5	5	3	2	2	4	5	4	5	5	5	5	5	5	5	4	3	2	2	3	3	4	4	2	3	3	4	3	4	4	4	4	3	3	4
	护理	护理学	2019	1	1	1	1999	11	4	1	7	1	7	2	4	4	4	4	3	3	5	4	4	5	5	4	3	4	4	4	4	4	3	3	4		3	3	2	4	3	2	4	4	4	3	3	2	3
	附一	临床医学	2019	1	1	1	2000	4	3	2	5	2	7	2	4	4	5	4	2	4	5	5	5	4	5	4	3	3	4	4	4	4	3	3	3	2	2	1	2	3	2	2	2	2	3	2	3	1	2
	公共卫生	护理学	2019	1	0	1	2000	4	3	2	7	1	7	4	5	4	4	5	2	3	5	4	4	4	4	4	4	4	4	4	4	4	4	4	2	4	3	2	3	4	2	4	1	2	4	3	1	3	4
		全科	2019	1	0	1	2000	1	3	2	6	1	8	2	5	4	4	4	4	2	3	3	3	5	5	5	2	3	5	5	5	5	2	3	5	4	3	2	3	4	2	4	1	2	4	3	1	3	4
	基础	儿科学	2020	1	1	0	2002	4	4	2	7	2	7	2	5	3	4	4	4	4	4	4	4	4	4	4	4	4	4	4	4	4	3	4	3	3	3	1	3	3	2	2	2	2	3	3	3	2	3
		全科	2020	1	1	0	2002	4	3	5	1	5	10	5	4	3	5	5	4	3	4	5	4	4	4	4	4	4	4	4	4	4	2	4	3	3	3	3	2	2	2	2	3	3	3	3	2	2	2
		临床医学	大二	1	1	0	2002	1	4	5	1	5	2	3	4	4	4	4	4	4	4	4	4	5	4	4	4	4	4	4	4	3	4	3	3	2	3	2	2	2	2	2	3	3	3	2	3	2	2
		口腔	2020	1	1	0	2002	5	3	5	3	5	13		5	4	4	4	3	2	4	4	4	4	4	4	4	4	4	4	4	4	4	4	4	2	2	1	2	3	2	2		4	4	2	3	1	2
	附一	劳动与社会保障	大三	0	1	0	2000	1	4	5	2	3	4	5	4	5	5	5	2	1	5	5	5	5	5	5	2	2	5	5	4	4	3	2	2	3	3	2	2	2	2	2	2	3	3	3	3	1	1
		劳动与社会保障	2020	1	1	1	2000	7	3	5	13	5	5	5	5	5	5	5	1	4	5	5	3	4	2	3	2	4	3	5	5	5	3	3	4	3	3	3	2	3	3	2	2	3	4	2	2	1	2
		药物制剂	研一	0	0	1	1997	7	4	1	13	1	13	1	3	3	5	5	3	4	4	4	4	5	5	5	5	4	4	4	4	3	2	3	2	4	3	3	2	4	3	3	4	3	4	4	2	4	3
		影技	大三	1	1	1	1999	4	4	2	13	2	13	2	4	3	4	4	4	3	4	4	4	4	4	4	4	4	4	4	4	3	4	4	4	3	4	4	4	4	4	2	3	3	3	2	3	2	2
		护理学	2020	1	1	0	2002	10	3	4	1	5	1	8	5	5	4	4	1	4	5	5	5	5	5	4	2	2	3	5	5	4	2	2	4	4	4	3	3	4	4	4	4	4	4	3	4	2	3
		药学	2020	1		1	2002	2	3	2	13	2	13	5	5	4	5	5	2	3	3	4	4	5	5	5	3	3	4	5	3	4	2	3	4	3	4	2	2	3	3	2	3	4	4	2	2	2	1
		药学	2019	1	1	1	2000	8	3	2	13	2	13	2	5	5	5	2	2	3	4	5	4	3	5	5	3	4	4	5	4	4	2	4	3	4	1	1	2	3	3	2	2	3	3	3	2	2	3
			大二	1	1	1	2001	8	3	2	7	2	7	4	5	5	5	2	2	3	4	5	4	3	5	5	3	4	4	5	4	4	2	4	3	3	4	2	3	3	2	3	2	2	3	3	3	3	2
				0	1	1			3	2	13	2	13	6	4	5	5	5		2	2	5	5	5	5	5	5	5	5	5	5	1	1	1	1	3	4	2	3	3	3	3	3	3	3	3	3	4	3
		儿科	2018	0	1	0	2000	1	3	3	3	3	3	4	4	5	5	5		2	2	5	5	5	5	5	5	5	5	5	5	1	1	1	1	4	4	4	4	4	4	4	4	4	2	3	1	0	3
		护理	2016	0	1	0	1997	5	5	3	1	3	2	5	4	4	4	4	2	3	4	5	4	4	3	4	4	3	4	5	5	5	3	3	3	4	4	4	4	4	4	4	4	4	2	3	1	0	3
		护理	大一	1	1	1	2002	3	3	3	3	3	6	5	4	4	4	5	4	4	4	4	4	3	3	4	4	4	4	3	4	3	3	4	4	3	2	1	3	2	3	2	3	4	3	3	3	2	3
		临床	2020	1	1	1	2000	1	3	2	3	2	3	4	4	4	4	4	2	3	4	4	4	4	4	4	4	4	4	4	4	4	3	4	4	4		2	2	2	2	2	3	4	3	3	3	3	3
		临床	2020	1	0	1	2001	10	3	2	13	2	13	8	4	4	4	4	4	4	4	4	4	4	4	4	3	4	4	4	4	4	2	4	3	3	3	2	3	4	3	2	3	4	3	3	3	3	3
		全科	2020	0	1	0	2001	10	4	3	4	3	6	4	5	3	5		4	3	3	4	4	4	4	3	4	3	4	4	4	3	4	4	4	2	2	2	2	2	2	2	2	2	2	2	2	2	2
		全科	2019	1	1	1	2000	5	3	2	13	1	13	1	4	4	5	3	3	4	4	5	4	4	5	4	4	4	4	5	3	2	2	2	4	4	0	0	3	3	3	3	3	4	4	3	4	4	3
		全科	2018	1	1	1	1999	4	3	2	13	1	13	4	4	4	4	5	3	3	4	5	4	5	5	4	4	4	4	4	3	2	2	3	3	4	3	2	4	3	4	2	3	3	4	3	4	2	3
		药学	2020	0	1	1	2001	4	3	2	10	2	10	4	4	4	4	4	2	4	4	4	4	4	4	4	4	4	4	4	4	4	2	4	3	4	4	1	3	4	3	3	4	3	3	3	4	3	2
			2018	1	1	0	2000	2	5	5	2	5	2	7	4	4	4	4	4	4	3	4	4	4	2	5	5	4	4	4	2	2	4	4	4	3	3	2	2	3	3	3	3	4	4	3	2	3	3
		儿科学	2019	0	1	1	2000	5	3	2	13	1	13	2	4	4	4	4	3	4	5	4	4	5	4	4	4	2	5	4	4	3	2	2	4	2	2	2	2	2	2	2	2	2	3	3	3	3	3
		精神医学	研一	0	1	1			3	3	13	2	13	4	4	4	4	4	3	4	4	4	4	4	4	4	4	4	4	4	3	4	3	3	3	2	2	2	2	2	2	2	2	2	3	3	3	3	3
		临床	2018	0	0	0	2000	3	4	3	4	2	4	6	4	4	4	3	3	4	4	4	4	4	4	4	4	4	4	4	4	4	2	4	3	3	3		2	2	3	1	3	3	3	2	2	2	3
			大一	1	1	0	2001	2	3	3	1	5	1	6	4	4	4	4	4	4	4	4	4	4	4	4	3	3	4	3	4	3	4	3	4	3	3	3	3	3	3	2	2	4	2	3	2	3	2
		临床	2019	0	0	1	2001	1	3	1	7	2	7	3	4	4	5		3	3	5	4	3	5	5	3	3	3	5	4	4	4	2	3	3	3	3	2	3	2	2	2		4	4		2	2	2
		护理	研一	0	0	0	1996	12	3	3	3	4	2	4	5	5	3	5	4	5	5	5	4	3	5		2	2	4	4	4	2	2	2	4	4	4	2	3	3	3	2	3	4	3	3	2	3	3
		临床	2020	1	1	1	2002	5	3	1	13	2	13	2	5	5	5		2	2	5	5	2	5	5	5	2	5	5	5	3	2	2	2	3	4	4	1	3	2	2	2	3	3	3	3	3	3	3
		全科	2019	0	0	1	2000	5	3	2	7	2	9	5	3	3	3	4	3	3	4	4	4	5	5	5	3	3	5	4	4	4	3	3	3	2	2	1	1	2	2	2	2	3	2	2	2	2	2
		药学	2019	0	1	0	2001	2	1	4	1	6	2		4	4	4	4	3	4	4	4	4	4	4	4	3	4	4	4	3	4	3	3	3	3	2	0	3	3	3	3	3	2	3	3	3	3	2
		护理	2018	1	1	0	1999	12	3	1	13	2	13	4	3	3	4	4	3	3	5	4	4	5	5	4	3	3	4	4	4	3	3	3	4	3	4	0	2	2	3	2	2	4	3	2	2	3	2
		儿科	大二	1	0	1	1999	2	3	1	7	1	7	4	5	5	5	5	3	4	4	4	4	4	4	4	3	3	4	4	4	3	2	2	2	3	3	2	3	3	3	3	3	3	3	3	3	1	2
	公共卫生	全科	大二	1	0	1	2000	10	1	2	13	1	7	1	5	5	5	5	1	4	2	4	2	2	5	5	5	5	5	2	5	2	2	2	5	4	3	0	2	2	2	0	1	4	4	2	1	1	1
	公共卫生	全科	2019	1	1	1	2001	6	3	2	4	3	4	6	4	4	4	4	4	3	4	4	4	4	4	4	3	3	4	4	4	3	3	3	4	4	4	2	2	3	4	2	3	2	3	2		1	2
	公共卫生	劳动与社会保障	2020	1	0	1	2002	8	4	3	6	3	10	3	5	4	5	5	2	5	5	5	5	4	3	3	2	2	5	5	5	2	1	2	2	4	3	2	3	4	3	2	2	2	3	3	3	3	2
	公共卫生	儿科学	2020	1	1	1	1996	4	1	3	10	3	2	4	5	5	5	4	2	4	3	5	5	3	5	3	4	4	3	5	2	3	2	2	3	3	4	2	2	4	2	3	2	3		2		1	3
	护理	精神医学	研一	1	1	0	1998	9	3	2	2	5	3	5	5	5	5	4	2	4	3	5	5	3	5	3	4	4	3	5	2	3	2	2	3	3	4	2	2	4	2	3	2	3		2		1	3
	基础	临床	大三	0	0	1	1998	12	4	3	2	5	2	5	5	5	5	5	5	3	4	5	5	5	4	5	5	1	5	3	3	1	1	1	1	3	3	1	2	3	3	2	4	3	3	4	3	3	3
	基础	药学	大三	1	1	1	1998	9	3	3	13	2	13	1	4	4	4	3	3	4	4	4	4	4	4	4	4	4	4	4	3	3	3	3	3	3	3	2	2	2	2	2	2	3	3	3	4	3	3
	基础	临床	2020	1		1	2002	1	3	2	13	2	13	3	4	4	2	5	2	4	5	5	4	5	5	4	2	2	5	4	5	4	2	2	2	2	3	2	3	3	3	2	2	4	4	2	3	0	1
	基础	药学	2019	1	1	1	2001	7	3	4	3	4	2	8	3	5	4	3	3	2	4	5	4	5	4	5	3	3	4	5	5	3	2	3	2	2	3	1	2	2	2	1	1	3	3	3	2	2	1
	基础		2020	0	1	1	2000	11	3	2	13	1	8	2	4	3	4	4	2	3	4	4	4	4	4	4	3	4	4	5	4	4	3	2	4	2	2	2	2	2	2	2	2	2	2	2	2	2	2
	基础		大三	0	1	0	1999	11	3	4	6	3	6	7	4	4	5	3	3	3	4	5	4	4	4	4	3	3	3	4	4	3	3	3	3	2	3	1	2	2	3	2	2	3	2	2	2	2	1
	基础医学院		2019	0	0	1	2000	4	1	2	7	2	7	3	5	5	4	3	3	3	5	3	3	3	3	4	4	4	4	3	3	3	3	4	4	3	2	1	2	2	2	1	1	2	1	1	2	2	2
	基础医学院		研一	0	1	1	1996	11	3	5	4	5	1	9	3	3	3	3	3	3	3	3	4	4	4	4	4	4	4	4	4	4	4	4	4	3	2	1	2	2	2	1	1	2	1	1	2	2	2
	基础医学院		2019	0	0	0	2001	6	3	5	3	5	2	4	5	4	4	4	3	3	5	4	5	2	5	4	4	3	3	4	3	2	2	4	3	4	3	1	2	3	3	3	4	4	4	3	4	2	2
	基础医学院		大三	0	1	0	2000	6	3	5	1	5	2	5	5	3	3	4	3	2	3	3	3	4	5	5	4	4	4	4	4	3	4	3	3	4	4	4	4	4	4	4	4	4	4	4	4	4	4
	人文与管理		2019	1	1	1	2001	1	3	3	7	3	7	3	4	4	4	4	4	4	4	4	4	4	4	4	4	4	4	4	2	2	2	3	3	3	2	1	1	2	2	1	1	2	3	2	2	2	2
	公共卫生		2019	1	1	0	2001	7	4	3	3	3	3	5	5	5	5	1	5	2	3	5	5	1	5	1	5	5	1	5	5	1	5	1	5	3	3	2	3	3	3	3	3	3	3	3	3	3	2
	基础		2018	1	1	1	1998	9	3	2	13	2	13	4	4	4	4	4	2	3	4	4	4	4	4	4	3	3	4	3	4	4	2	4	3	3	1	1	3	3	3	3	2	2	3	3	3	3	2
	基础		2019	1	1	1	2000	11	3	1	13	2	8	2	4	4	5	4	2	2	5	4	4	5	5	4	3	3	3	5	2	5	1	3	2	3	0	0	2	3	3	3	3	3	3	3	4	1	2
	基础医学院		2020	1	1	1	2002	2	3	3	13	2	10	8	4	4	4	4	4	4	4	4	2	4	4	3	3	4	4	3	4	4	2	3	3	4	4	1	3	4		2	3	3	3	3	3	3	2
	人文与管理		2020	0	1	1	2002	11	3	2	10	3	10	5	4	3	3	3	3	3	3	3	3	3	4		4	4	4	4	4	4	4	4	4	3	3	2	2	3	2	2	3	3	3		2	3	1
	药学院		2019	1	1	0	2001	1	3	5	1	5	1	9	4	4	4	4	2	2	4	4	4	4	5	4	3	3	4	5	4	4	2	2	2	2	3	1	2	2	2	2	2	2	2	2	2	3	2
	药学院		2018	1	1	1	1999	8	3	1	13	2	13	4	4	4	4	4	2	2	4	4	3	3	4	4	3	4	4	4	3	4	2	4	4	4	3	1	2	2	4	2	2	4	3	2	2	3	2
	一临		2018	0	1	0	1999	12	3	5	2	3	2	5	5	5	5	5	2	2	4	5	5	5	5	2	2	2	4	4	4	2	2	2	2	3	3	2	3	4	3	3	2	3	3	3	3	2	3
	基础		2017	1	1	1	1997	11	3	3	6	2	10	3	3	3	3	3	3	3	3	3	3	3	4	4	4	4	4	4	4	4	4	4	4	3	3	2	3	4	3	3	2	3	3	3	3	2	3
	附一		大三	1	1	1	1999	9	3	2	7	2	8	3	1	5	4	4	5	2	3	4	4	4	3	3	4	4	4	4	5	3	2	2	4	3	3	2	2	2	2	2	2	2	2	2	2	3	3
			2019	0	1	1	2001	4	3	1	13	1	13	1	4	4	4	4	4	3	3	3	4	4	4	3	3	3	4	4	4	3	3	3	3	3	3	3	2	3	3	3	3	3	3	3	2	3	3
			2020	1	1	1	2002	2	3	2	13	1	13	1	3	4	4	4	2	2	4	4	3	3	5	5	3	3	5	5	3	4	2	3	3	3	3	3	3	3	2	2	2	3	3	3	3	3	2
			2020	1	1	1	2001	5	4	2	6	2	7	2	4	4	5	5	2	2	4	5	3	2	4	5	2	3	5	5	5	4	1	2	2	2	3	1	2	3	2	3	2	3	3	2	3	3	3
	人文与管理		2019	1	1	0	2000	1	4	2	3	2	3	3	3	5	5	3	2	2	4	5	2	5	5	4	2	4	4	4	4	4	2	2	2	2	3	2	3	3	2	2	2	3	3	3	2	2	2
	药学院		2020	1	1	0	2002	1	3	5	4	3	8	4	4	2	5	5	2	3	5	3	4	2	5	5	4	2	5	3	4	4	2	2	2	3	3	2		2	2	2	3	3	3	3	3	3	2
			2019	1	1	1	1999	9	3	1	13	2	8	3	4	2	5	5	2	3	5	3	4	2	5	5	4	2	5	3	4	4	2	2	2	3	2	1	2	2	1	2	2	2	3	2	2	1	2
	基础		大二	1	1	1	2000	3	3	2	13	2	3	5	4	4	4	4	3	3	3	4	3	3	4	4	3	3	4	4	4	3	3	3	3	4	1	1	2	3	3	2	2	2	2	2	4	1	2
			2018	1	1	1	1999	8	3	2	13	2	13	4	5	5	5	4	2	2	5	4	4	5	5	3	3	3	3	3	3	3	2	2	2	3	2	0	2	2	3	2	2	4	3	2	2	3	2
			2019	1	1	1	2001	5	3	3	6	2	6	5	4	4	4	4	1	4	4	5	4	3	4	5	2	3	2	4	3	3	5	3	2	2	4	2	2	3	2	2	2	3	3	2	2	3	2
			2019	0	1	1	2002	3	2	1	7	1	7	3	2	2	4	4	4	4	4	4	4	4	4	4	4	4	4	4	5	2	2	2	2	3	3	3	3	3	3	3	3	3	3	3	3	3	3
			研一	0	1	1	1998	5	3	1	3	1	8	4	5	5	5	5	3	2	4	5	4	2	5	4	3	2	4	4	4	2	1	2	2	3	2	1	3	3	2	2	2	3	2	2	2	2	2
	基础		2019	1	0	1	2001	12	3	2	5	2	5	3	4	4	5	5	4	3	4	4	4	5	5	3	2	2	4	3	3	3	2	2	2	4	4	2	3	3	3	3	3	3	3	3	3	4	3
	第一临床		2019	0	1	0	2000	9	4	5	1	3	1	9	3	4	4	5	2	3	5	4	2	2	5	4	2	3	5	5	4	5	2	2	2	3	2	2	2	4	3	2	2	4	3	2	1	2	2
	基础		2018	0	1	1	2000	9	3	3	6	3	6	3	5	4	5	3	3	3	3	4	3	4	4	4	2	3	3	4	5	3	2	3	3	3	2	1	2	3	3	2	2	4	2	2	2	3	2
	一临		2017	1	1	1	1997	7	4	1	13	1	13	1	4	4	4	4	2	2	4	4	4	4	4	4	3	3	4	4	4	3	2	2	3	3	2	1	2	3	3	2	2	4	2	2	2	3	2
			2019	0	1	1	2001	10	3	2	13	2	8	1	5	3	4	4	2	2	3	4	3	3	4	5	3	3	4	2	4	4	4	4	2	2	3	2	3	2	2	2	3	2	2	2	2	3	3
			大四	0	1	1	1998	10	4	2	11	2	8	1	3	3	4	3	4	3	4	3	3	4	3	4	3	4	3	3	4	4	3	3	4	3	0	1	2	2	3	2	3	3	3	3	1	3	3
			研一	0	1	0	1997	12	3	5	1	5	2	5	4	4	4	4	1	2	3	4	4	5	5	4	4	3	3	4	4	3	2	2	3	2	2	3	2	3	3	3	3	2	2	3	3	2	2
			2020	1	1	1	2001	8	3	2	5	1	8	3	4	4	4	4	2	3	3	5	5	4	5	4	2	3	4	4	4	3	1	2	2	3	4	2	3	3	3	2	3	2	4	3	3	3	3
			2018	1	1	1	2000	11	3	2	7	2	7	3	3	3	4	3	4	3	3	3	4	4	4	3	3	3	4	4	3	4	4	3	3	3	4	2	3	3	3	2	3	2	4	3	3	3	3
			2020	1	1	0	2002	11	3	5	2	4	2	7	5	4	5	4	1	2	4	4	4	5	4	3	2	3	4	4	4	3	2	3	2	3	3	2	2	2	2	2	2	2	3	2	2	2	1
			大二	1	1	1	2001	2	3	1	7	2	6	2	5	4	5	2	3	4	5	4	4	3	3	3	4	3	3	4	3	2	2	3	3	3	4	2	2	2	2	3	2	2	3	3	3	2	2
			2019	1	0	0	2001	11	3	4	2	4	2	4	2	2	3	3	2	3	3	3	4	4	4	4	4	3	4	4	4	4	4	4	4	4	4	0	3	2	2	2	3	3	3	3	2	1	1
			2019	1	1	1	2001	6	3	3	10	3	10	5	5	5	5	4	2	3	3	5	3	2	5	4	3	2	5	3	4	3	2	2	2	2	2	2	2	3	2	3	3	2	3	2	2	2	2
			2019	1	1	1	1999	9	3	1	13	3	13	4	5	5	5	5	2		4	3	4		4	2	3	3	4	4	3	2	2	2	3	2	2	2	2	2	2	2	2	2	3		2	3	2
			2019	1	0	0	2000	12	3	2	10	3	10	6	4	4	4	4	2		4	4	4	4	4	4	3	3	4	4	3	3	2	2	2	2	2	2	2	2	2	2	2	2	3	2	3	3	3
	护理		2019	1	1	1	2000	8	3	2	13	2	13	1	4	4	4	3	2	3	3	5	3	3	4	4	4	4	3	3	3	3	2	4	3	2	2	2	2	2	2	2	2	2	2	2	2	2	2
	基础		2020	1	1	1	2001	10	3	2	13	2	13	4	2	4	4	5	1	2	5	5	5	5	5	5	1	2	5	4	4	3	1	1	2	2	1	1	2	1	2	2	3	4	3	2	3	1	2
	基础医学院		大二	0	1	0	2001	6	3	4	3	3	10	4	3	3	2	4	2	4	5	4	4	5	4	4	3	3	4	2	4	3	3	3	2	4	4	1	3	4	4	3	4	2	3	3	3	2	2
	基础医学院		2019	1	1	1	2000	5	4	3	6	2	3	2	4	4	3	4	2	3	5	3	4	5	5	4	3	3	5	3	2	2	2	2	3	4	4	2	3	3	3	3	3	3	3	2	2	2	3
	基础医学院		2019	1	1	0	2001	3	3	3	3	3	12	1	4	4	4	4	3	4	4	4	3	4	4	4	3	2	4	4	3	2	2	2	3	2	2	2	2	2	2	2	2	2	2	2	2	2	2
	口腔		大二	1	1	1	2000	11	3	1	13	1	8	2	4	3	4	1	1	2	4	4	4	4	4	5	4	4	4	4	4	4	2	3	2	3	4	1	3	2	1	1	3	4	4	2	1	2	2
	人文与管理		大二	1	1	1	2001	5	3	2	10	1	10	4		3	3	3	2	4	4	4	4	3	4	4	3	3	3	4	3	4	3	3	3	2	4	1	1	1	1	1	1	2	2		1	2	2
	人文与管理		2019	0	1	1	2000	12	3	2	13	1	13	4	4	4	4		2	3	4	5	3	5	5	4	1	1	5	4	5	2	1	3	2	3	3	3	4	2	3	3	3	3	3	2	3	2	3
	药学院		2020	0	0	1	2001	10	3	3	13	2	13	5	4	4	4		2	3	4	5	3	5	5	4	1	1	5	4	5	2	1	3	2	4	3	3	4	2	2		1	3	2	3	3	2	3
	一临		2018	1	1	1	1999	5	4	2	13	2	13	2	3	3	3	3	3	3	3	3	4	4	4	4	4	4	4	3	3	3	3	3	3	3	4	2	2	2	2	2	2	2	3	3	3	3	3
	护理		2019	1	1	1	2000	5	3	1	6	1	6	3	3	3	3	3	3	3	3	3	4	4	4	4	4	4	4	3	3	3	3	3	3	3	2	2	2	2	2	2	3	3	3	2	2	3	2
			2019	1	1	1	2001	10	4	1	13	1	13	2	4	4	4	4	2	2	4	3	2	3	4	4	4	4	4	4	4	3	2	3	2	3	3	2	2	2	3	2	2	2	2	2	3	3	2
	科技成果孵		2019	0	1	1	2002	5	3	2	13	2	13	4	2	3	5	5		1	3	2	4	5	5	3	3	4	5	5	4	4	1	1	1	3	3	1	2	2	3	2	3	3	2	2	2	3	3
			2019	1	1	1	2001	1	3	1	13	1	13	2	1	5	5	2	2	5	4	4	4	2	4	3	4	3	4		3	1	2	4	4	3	3	3	2	2	3	2	2	3	2	2	2	2	2
			大三	0	1	1	2001	10	3	3	10	2	8	5	1	5	5	2	2	5	4	4	4	2	4	3	4	3	4		3	1	2	4	4	4	2	0	2	2	4	3	2	4	3	3	1
			2019	1	1	0	2001	4	3	4	2	3	3	5	3	3	4	4	2	2	4	4	4	4	4	4	3	2	4	3	3	4	3	3	2	3	3	1	2	2	3	2	2	3	3	3	2	3	2
			2018	0	1	1	1999	9	1	2	4	2	3	5	5	4	4	5	2	3	4	5	4	3	3	4	4	3	2	3	2	3	1	3	2	4	4	3	3	4	4	3	2	2	3	3	2	1	2
			2018	1	1	0	2000	8	4	3	13	2	13	2	5	4	4	4	3	4	3	4	4	3	4	5	3	1	1	3	4	2	3	3	2	3	3	1	2	4	4	3	3	4	4	4	4		3
			2018	0	1	1	2001	1	3	2	6	1	8	3	5	4	3	3	2	3	4	4	4	4	4	3	3	2	4	4	2	2	2	3	4	3		3	3	3	3	2	3	2	2	2	2	2	2
			2020	0	1	1	2001	11	3	2	7	2	8	3	4	3	5	4	2	2	4	4	3	3	5	4	3	2	5	5	3	4	1	1	2	3	3		3	4	3	3	3	4	4		3	3	2
			2019	0	1	1	2001	9	3	2	13	1	8	6	5	2	5	1	1	3	5	5	5	5	5	5	2	1	3	5	5	3	1	1	1	3	3	3	3	3	3	3	2	2	2	2	2	3	3
			2019	0	1	1	2000	8	3	1	7	1	7	2	3	3	3	3	2	2	4	4	4	5	4	5	3	2	5	4	3	3	4	2	1	4	1	0	3	2	4	3	1	4	4	2	2	2	2
			2019	1	0	1	2000	1	3	1	13	1	7	1	4	4	4	4	1	2	2	4	4	2	4	4	4	4	4	4	2	4	2	3	3	3	4	2	2	2	2	3	3	3	4	3	3	3	2
			2019	1	1	1	2000	10	3	1	13	2	9	6	4	4	5	4	2	2	4	4	4	5	3	3	2	3	4	4	3	3	2	2	2	2	3	1	1	4	4	2	2	4	4	4	2	4	2
			2019	0	1	0	2000	11	3	3	13	2	13	4	4	4	4	4	3	4	2		3	4	4		3	3	4	3	3	2	2	3	3	2	2	2	2	3	3	2	2	2	2	2	2	2	2
			2019	0	1	1	2001	3	3	4	1	1	8	1	5	5	5	5	1	2	4	5	4	4	4	3	2	2	4	3	2	2	1	2	3	2	2	0	4	4	3	3	1	2	2	3	1	3	3
			2020	1	1	0	2002	5	3	4	2	4	2	5	2	3	2	2	3	3	4	4	5	5	5	5	3	3	3	4	4	2	2	2	2	2	2	2	2	2	2	2	2	2	2	2	2	2	2
			2019	0	1	1	2000	12	3	2	11	1	11	5	4	4	4	4	2	2	3	4	4	4	4	4	2	2	4	4	4	3	2	2	2	3	3	3	3	3	3	3	3	3	3	3	3	3	3
			2020	0	1	1	2000	8	3	1	13	1	8	1	3	2	3	4	5	3	3	3	3	4	4	4	3	3	2	3	5	2	3	3	3	4	4	1	4	4	3	3	3	3	3	2	2	2	3
	基础		2020	1	0	1	2001	8	1	3	10	3	4	9	3	2	3	4	5	3	3	3	3	4	4	4	3	3	2	3	5	2	3	3	3	4	4	4	4	4	4	4	4	4	4	4	4	4	4
	护理		2020	1	1	1	2002	8	3	1	6	1	6	4	4	3	3	4	2	3	4	4	4	4	4	4	3	2	4	3	3	4	2	2	2	4	1	0	2	2	2	1	2	3	3	2	1	2	1
	基础		2018	1	1	1	1999	1	3	2	13	1	13	1	3	3		4	2	2	4	4	3	4	4	4	3	2	4	4	4	3	2		2	4	2	3	1	2	2	1	2	2	2	3	2	2	1
	基础		2019	1	1	1	2001	7	3	3	13	2	5	8		4	4	4	2	3	4	4	4	4	4	3	3	2	4	4	3	2	2	2	2	2	3	2	2	2	2	2	3	3	3	3	2	2	2
	药学院		2019	1	1	1	2001	4	3	2	13	2	13	5	3	3	4	4	2	2	4	3	4	4	4	4	3	3	4	4	3	2	2	2	3	3	4	1	2	3	2	2	3	3	3	2	2	2	1
	护理		2020	0	1	0	2002	6	3	4	6	5	2	5	3	3	4	4	2	2	4	2	4	4	4	4	3	3	4	4	3	3	2	2	3	3	3	2	2	2	2	2	2	3	3	3	2	2	3
	基础		2019	1	1	1	2001	4	3	5	12	4	12	8	3	2	5	2	2	2	3	4	3	5	5	4	4	2	5	4	3	3	2	2	2	2	3	2	2	2	2	2	2	4	3	2	2	2	2
	基础		2019	0	0	1	2000	11	4	2	7	2	7	1	3	3	3	4	3	2	3	4	3	3	3	4	3	4	4	4	3	3	2	3	3	3	2	1	2	2	3	3	3	3	3	3	3	2	3
	基础		大三	1	1	1	2000	4	3	2	13	1	13	3	3	3	4	4	2	3	4	3	3	3	3	3	3	3	4	4	3	3	3	3	3	3	2	2	3	2	2	1	2	3	2	2	1	2	1
	人文与管理		2019	1	1	1	2000	11	2	5	12	3	13	5	3	3	4	4	4	3	4	4	4	4	4	4	2	3	3	3	2	3	2	2	2	2	2	2	2	2	2	2	2	2	2	2	2	2	2
	一临		2019	1		1	2001	1	3	3	13	2	13	2	3	3	4	5	2	3	5	4	3	5	4	3	3	3	2	2	3	2	3	2	3	3	2	1	2	2	2	2	2	2	2	2	2	2	2
	附一		2019	1	1	0	2001	4	3	5	2	5	2	1	3	4	3	4	2	3	4	3	3	4	3	4	2	3	3	4	3	3	4	3	2	4	4	4	4	4	4	4	4	4	4	4	4	4	4
			研二	0	1	1	1997	11	2	3	6	2	6	6	4	4	4	3	3	4	5	3	3	4	4	3	3	3	3	4	2	2	1	1	3	4	1	0	3	4	4	4	2	4	4	4	4	4	4
			2019	0	1	0	2002	5	3	2	13	1	13	4	3	4	4	4	1	3	4	4	4	3	4	4	2	2	4	4	3	3	2	2	2	3	3	3	3	3	3	3	3	3	3	3	3	3	3
	附一		2019	1	0	1	2001	3	3	1	13	1	13	3	3	3	4	4	2	2	4	4	3	3	4	4	3	3	4	4	3	3	2	2	2	3	3	2	2	2	3	2	3	3	3	3	3	3	2
	药学院		大二	1	0	1	2000	8	4	3	10	3	10	5	5	4	4	4	1	2	4	4	4	4	4	4	1	2	4	4	4	4	1	1	1	2	2	0	2	2	2	2	2	3	3	2	3	3	3
			研一	1	1	1	1997	10	3	2	3	1	10	6	3	2	2		3		3	4	4	3	3	3	3	3	5	3	3	3	3	2	4	2	4	1	2	2	3	2	2	4	2	2	1	2	3
			2020	0	1	0	2001	11	2	5	3	5	3	4		4	5	2	1	3	4	4	4	3	4	4	2	4	3	3	2	2	2	4	2	1	1	1	1	1	4	0	1	4	0	0	0	0	0
			2019	1	1	1	2001	4	5	2	3	2	3	3		4	5	2	1	3	4	4	4	3	4	4	2	4	3	3	2	2	2	4	2	2	2	2	3	3	3	2	2	2	2	3	3	3	3
			2019	1	1	0	2001	9	3	3	6	2	13	4	4	3	5	5	2	2	3	4	3	2	4	4	2	2	4	4	4	2	2	2	2	3	2	0	2	3	4	3	3	4	3	2	2	3	2
			大一	0	0	0	2000	5	3	5	2	4	2	6	4	2	4	4	2	2	5	2	3	2	4	3	3	3	4	4	3	4	2	2	3	2	3		2	3	3	2	3		2	1	2	1	1
			大二	0	1	1	2000	10	1	1	7	1	7	4	4	3	3	4	3	2	4	4	3	4	5	3	3	3	4	2	2	2	2	2	3	2	3	1	2	1	2	2	3	2		1	2	1	3
			2019	1	1	0	2000	12	2	3	1	3	1	9	5	4	4	4	2	2	4	3	2	2	5	3	3	2	3	4	3	3	2	3	2	4	4	2	2	3	3	3	2	3	3	3	3	3	2
			大三	1	1	0	1999	9	3	5	2	4	2	6	1	5	5	5	1	1	1	5	5	5	5	5	1	1	1	5	5	1	1	2	4	3		2	2	3	2	2	3	3	4	3	3	3	3
			大一	1	0	0	2002	4	4	5	2	5	2	4	2	2	2	4		2	4	3	3	4	5	3	3	3	4	4	3	3	2	3	2	3	2	2	2	2	2	2	2	1	2	2	2	2	2
			2019	1	1	0	2001	6	3	3	3	3	2	4	3	4	4		3	2	3	3	3	4	3	3	3	3	4	4	4	2	2	2	2	3	3	2	2	2	3	2	2	3	3	3	2	2	2
			2019	1	1	1	2000	11	3	1	13	2	13	2	3	3	4	4	3	2	4	3	3	4	4	4	2	2	4	3	3	3	2	2	2	2	1	1	1	2	2	2	1	3	3	2	3	1	2
			2019	1	1	1	1999	6	2	1	13	1	13	4	3	4	3	2	2	1	4	4	2	4	4	4	4	4	3	2	3	3	2	3	3	3	3	3	2	2	2	2	2	3	2	2	2	3	2
			2019	0	1	1	2000	5	3	2	7	2	7	2	4	3	5	4	2	2	3	5	3	4	3	4	3	3	4	3	3	2	1	2	1	3	3	2	2	2	3	3	3	2	2	2	3	1	2
			2020	1	1	1	2001	1	3	2	7	1	7	2	4	3	3	3	3	3	3	3	3	3	3	3	3	3	3	3	3	3	3	3	3	4	3	1	2	1	1	2	3	3	3	2	2	3	2
			2020	0	0	1	2002	6	2	4	1	1	8	1	4	4	4	4	1	3	5	2	3	3	3	3	3	3	3	4	3	3	2	2	2	3	3	3	3	3	3	3	3	2	2	2	2	2	2
			2020	1	1	1	2003	1	3	1	13	1	13	2	5	3	4	4	2	3	3	5	2	3	5	3	2	2	3	3	3	3	2	3	1	2	2	1	2	2	2	2	2	3	3	2	2	2	2
			2020	1	1	1	2000	8	3	2	7	2	7	2	3	4	4	3	2	3	5	3	3	3	4	4	1	1	5	4	4	2	2	2	2	3	3	2	3	3	1	2	2	3	3	2	3	3	2
			大二	1	1	1	2000	12	3	2	5	2	5	5	3	3	4	5	3	3	4	4	4	4	4	3	3	2	2	3	2	2	2	2	2	3	3	2	2	2	2	2	2	2	2	2	2	1	1
			研一	0	0	1	1996	11	3	4	1	3	2	3	4	4	4	4	3	3	3	4	3	2	4	4	2	2	4	3	3	2	2	2	2	2	2	2	1	1	1	2	1	1	4	4	4	3	2
				0	1	1			4	2	10	2	8	5	4	4	5	1	1	2	3	5	4	2	3	3	4	4	4	4	4	1	2	3	1	3	3	1	2	3	3	3	3	2	2	1	3	3	3
			2019	1	1	1	2001	10	3	5	10	2	8	9	5	2	2	4	2	3	4	3	3	3	5	2	2	2	5	4	3	3	2	1	3	4	4		2	2	3	3	1	4	4		4	1	2
			2018	0	1	0	1998	10	3	5	2	5	4	2	3	3	4	5	3	2	4	4	2	2	5	4	2	3	4	4	3	3	1	1	1	2	3	3	2	3	3	3	3	3	4	2	2	1	1
			2019	0	1	0	2001	6	2	4	6	1	6	2	3	3	3	3	3	3	3	3	3	3	3	3	3	3	3	3	3	3	3	3	3	4	4	0	3	4	4	2	3	4	3	1	1	1	4
			2019	0	0	1	2000	3	3	1	4	1	4	8	4	4	4	5	2	3	4	3	3	4	3	3	2	2	3	5	3	2	2	1	1	2	3	2	2	2	2	2	2	2	3	3	2	3	3
			大三	1	1	1	1998	12	3	1	6	1	8	2	3	3	3	3	3	3	3	3	3	3	3	3	3	3	3	3	3	3	3	3	3	4	3	2	2	2	3	2	4	4	4	2	2	3	2
			大二	0	1	1	1999	3	3	3	6	1	8	2	5	4	4	4	2	2	3	3	3	3	3	4	3	2	3	3	3	3	2	2	2	3	3	3	2	2	2	3	2	3	2	3	2	3	3
			2020	1	1	1	2001	9	3	2	13	2	13	9	2	3	3	3	3	3	3	3	3	3	3	3	3	3	3	3	3	3	3	3	3	4	3	3	2	2	2	3	3	3	3	3	3	3	3
			2019	0	1	1	2000	9	3	3	13	3	13	4	3	2	4	3	2	2	4	4	4	3	4	3	2	2	3	4	2	2	2	3	4	3	3	3	3	3	3	3	3	3	3	3	3	3	3
			2019	0	0	0	2000	11	3	2	2	2	2	1	3	3	5	2	2	1	4	4	4	4	5	4	2	1	5	4	2	3	2	1	1	3	3	3	3	3	3	3	3	3	3	3	3	3	3
			2019	0	0	0	2001	9	2	3	2	3	3	4	4	3	4	4	2	2	3	3	3	2	3	4	3	3	4	4	3	2	2	2	2	2	3	3	2	4	2	3	2	4	3	3	2	3	3
			2019	0	1	1			3	2	6	2	6	4	2	2	3	1	4	5	2	3	2	3	3	4	2	4	3	3	4	3	2	3	4	2	2	3	2	3	2	3	2	3	3	2	2	3	2
			2020	1	1	0	2001	6	3	3	7	1	7	1	4	4	4		2	3	3	4	3	3	4	3	3	3	2	3	3	2	2	2	2	4	3	1	2	2	3	3	2	4	4	4	4	3	3
			2020	1	1	1	2001	8	3	3	13	2	8	3	2	2	4	3	2	2	3	4	4	4	4	4	2	2	3	4	3	3	2	2	2	3	3	3	2	2	3	3	2	3	3	3	3	3	3
			2019	1	1	0	2000	8	2	3	10	2	10	5	4	3	4	3	1	2	4	3	5	5	2	2	2	2	5	4	2	2	2	2	2	2	2	1	2	2	2	2	2	2	2	2	2	2	2
			2019	0	1	1	2002	9	3	2	3	2	3	6		2	4	4	2	2	4	2	2	3	5	4	2	3	4	3	2	3	2	3	2	3	4	1	3	2	4	1	2	4	3	1	2	3	1
			研一	0		0			1	3	11	3	3	5	2	2	5	4	2	1	4	4	3	4	4	2	2	2	3	3	2	3	1	3	4	3	4	1	3	2	4	1	2	4	3	1	2	3	1
			2019	1	1	1			2		13		13		3	3	4	3	1	4	4	3	4	4	4	3	2	2	4	3	2	2	1	2	2	2	2	1	2	2	1	2	2	2	2	2	2	2	1
			2019	0	1	1	2000	12	3	2	3	1	13	3	2	3	3	3	2	2	2	3	5	4	5	3	2	2	3	4	5	2	2	2	1	3	3	2	2	2	2	2	3	3	2	2	3	2	1
			2020	0	1	1	2002	5	3	2	6	1	6	3	3	2	4	4	2	2	3	3	3	4	3	3	3	3	4	4	2	2	2	2	2	3	3	1	3	3	2	2	3	4	4	3	2	3	2
			大三	1	1	1	2000	2	3	2	7	2	13	2	2	4	4	4	1	2	4	3	3	4	5	2	2	2	4	3	3	2	2	2	2	2	3	2	2	3	2	2	3	2	2	2	2	2	1
			大三	1	1	1	1999	3	3	1	13	1	13	2	4	4	4	3	2	2	3	3	3	4	4	3	2	2	3	4	3	2	2	2	1	3	3	2	2	2	2	2	2	2	2	3	3	3	3
			大一	1	1	1	2001	7	3	2	13	2	13	5	4	4	4	2	2	2	2	4	4	2	4	4	2	2	2	4	3	2	2	3	2	3	3	2	2	3	3	2	3	3	3	3	3	3	2
			2020	0	1	1	2002	2	1	1	13	1	13	2		4	4	4	2	2	4	3	3	3	3	3	2	2	4	3	3	2	2	2	2	1	3	2	4	1	3	0	3	2	4	1	2	3	2
			2019	1	1	1	2001	4	3	1	13	2	13	3	2	5	3		1	2	4	1	2	3	4	2	3	3	4	4	4	4	2	2	2	2	2	3	3	3	3	2	2	3	2	2	2	2	2
			大三	1	1	1	1999	6	3	1	7	1	7	2	2	5	3		1	2	4	1	2	3	4	2	3	3	4	4	4	4	2	2	2	2	4	2	2	2	2	1	2	2	2	2	1	1	2
			2019	0	1	1	2000	12	2	1	7	1	7	2	2	2	3	2	2	3	3	3	3		5	3	2	2	4	4	4	3	2		2	2	2	2	2	2	1	2	2	2	2	2	2	2	2
			2019	1	0	1	2001	12	3	2	3	1	1	1	3	2	3		2		3	3	3	4	4		3	3		2	4	2	3	2	2	3	3	3	3	3	3	3	3	3	3	3	4	4	4
			2019	1	0	1	2000	6	3	2	11	1	11	2	3	3	4	4	2	2	4	2	2	3	3	3	2	2	4	3	4	3	2	2	2	2	2	2	2	2	2	2	2	2	2	2	3	2	2
			2019	0	0	1	2001	2	4	1	3	1	3	3	4	2	3	4	2	3	4	4	2	2	3	3	2	2	4	4	3	2	2	2	2	3	4	1	2	3	3		1	4	2	2	3	3	2
			2019	1	1	1	2001	5	4	1	7	1	7	1	4	4	4	3	1	2	3	2	2	1	4	4	2	2	4	3	3	2	3	2	4	4	4	1	3	3	3	2	3	3	3	3	3	3	3
			2016	1	1	0	1998	1	3	3	3	3	13	7	4	2	2	2	2	3	3	3	3	4	4	4	3	3	3	3	3	3	1	2	2	4	4	1	3	3	3	2	3	3	3	3	3	3	3
			2019	1	1	1	1999	6	3	3	7	1	13	4	4	2	4		2	2	4	2	3	4	4	4	2	2	2	4	3	2	2	2	2	2	4	2	2	2	2	1	2	2	3	2	2	2	2
			2020	1	1	0	2002	12	3	2	13	3	13	5	5	3	3	5	1	1	5	2	4	3	5	3	2	2	5	3	2	1	1	1	1	3	3	2	3	3	3	3	3	4	3	2	3	2	2
			2019	1	1	0	2001	7	3	2	6	2	12	4	3	3	3	3	4	2	4	4	2	3	3	3	2	2	4	3	2	2	1	2	2	3	2	2	2	2	3	2	2	3	4	4	2	3	2
			2019	0	1	0	2000	12	3	5	2	5	2	5	3	3	4	4	4	2	3	4	4	2	4	4	1	1	2	3	3	2	1	1	2	2	2	2	2	1	3	2	1	4	2		3	1	2
			2019	0	1	1	2000	12	2	3	13	3	13	1	3	4	5	3	1	2	3	4	2	2	3	3	2	2	4	4	3	2	1	3	1	1	2	0	0	1	3	2	4		1	2	2	2	3
			2019	1	1	1	2000	10	3	2	6	2	8	4	2	3	4	2	1	2	3	5	3	4	3	2	2	2	4	4	4	2	1	1	2	2	2	0	2	2	3	2	2	3	2		1	1	2
			2020	1		1	2001	2	3	1	6	1	6	5	5	2	4	2	1	2	3	4	4	2	3	3	2	2	3	4	4	1	2	2	1	3	2	2	3	3	2	3	3	3	4	3	3	4	3
			2020	1	1	1	2001	10	3	4	13	1	8	3	3	3	4	3	2	2	3	3	3	3	3	2	2	2	4	3	3	2	2	2	2	4	4	1	1	1	4	2	2	4	4	1	3	1	2
			2019	0	1	0	2000	10	2	3	10	3	10		5	3	4	3	1	1	2	4	4	4	4	4	3	2	2	3	2	1	1	1	2	3	3	0	1	2	4	3	3	4	3	0	1	3	4
			2019	1	1	1	2001	9	2	1	1	1	1	1	4	4	4	4	1	4	2	4	1	1	4	4	2	2	2	4	3	1	2	2	1	3	3	3	4	4	4	3	3	4	4	3	3	3	3
			2018	0	1	0	2000	5	4	5	2	6	2	9	5	5	5	2	2	3	4	5	2	2	4	3	1	1	1	3	2	3	1	1	1	4	4	2	3	3	3	2	3	3	3	3	3	3	3
			2018	0	1	1	2000	2	3	1	3	1	3	3	3	3	3	3	2	2	3	2	2	3	3	3	2	2	3	3	3	2	3	3	2	3	2	2	3	2	2	3	3	3	3	2	3	3	3
			2019	0	1	1	2000	11	3	2	7	1	7	1	2	3	3	3	2	2	3	2	3	3	3	2	3	3	3	3	3	2	2	2	2	2	2	2	2	2	2	2	2	2	2	2	2	2	2
			2019	0	1	1	2001	10	3	2	7	2	7	2	4	3	2	3	2	1	3	2	3	2	4	3	2	2	3	3	3	2	2	2	2	2	2	1	1	2	1	2	1	2	2	1	2	1	2
			2019	1	1	1	2000	5	3	1	7	1	7	2	3	2	3	2	1	2	2	2	3	3	2	3	3	2	4	3	2	3	3	2	2	4	4	4	2		3	3	3	4	3	4	2	3	2
			研一	1	1	0			3	4	1	4	8	5	3	2	2	2	2	3	3	3		2	3	3	2	3	2	2	3	3	2	2	2	2	3	1	2	2	2	1	2	3	2	1	1	1	2
			2019	1	1	1	2000	10	3	2	13	1	11	2	4	3	3	3	1	1	3	2	2	2	4	3	2	2	3	3	3	2	1	1	1	2	1	1	2	2	2	3	3	4	3	2	2	2	2
			2019	1	0	0	2000	10	3	2	13	2	3	2	4	3	3	2	2	2	3	3	3	3	3	3	2	1	2	3	3	1	1	1	1	2	3	3	2	2	3	2	2	3	3	2	2	2	3
			2020	1	0	1	2002	1	3	2	3	2	8	5	3	2	3	3	1	1	2	3	2	2	2	3	3	2	3	3	2	2	2	2	2	3	2	1	3	2	2	1	1	4	3	2	2	1	1
			2019	0	1	0	2000	12	2	5	3	2	2	5	2	2	3	3	2	1	3	2	2	2	2	2	2	2	3	3	1	1	1	1	2	2	3	2	2	1	2	1	2	3	2	2	2	1	1
			2019	1	0	0	2001	8	2	5	2	5	3	5	1	1	4	1	1	1	3	1	3	1	3	1	1	1	1	3	5	4	1	1	3	3	4	1	1	2	2	1	1	2	2	2	1	1	2
			2019	0	1	1	2000	5	3	2	6	1	6	2	2	2	2	1	1	1	4	2	2	3	1	1	1	1	3	2	4	5	1	1	1	3	3	1	1	1	3	2	3	3	3	3	2	2	3
			大二	0	1	0	2001	11	1	5	2	3	2	4	3	2	3	1	1	2	3	2	3	1	1	1	1	1	1	2	2	2	2	2	1	4	4	4	3	4	4	3	4	4	2	3	1	4	4
			2019	0	1	1	2001	5	3	2	6	2	5	2	1	1	1	1	1	1	1	1	1	1	1	1	1	1	1	1	1	1	1	1	1	2	3	2	1	2	2	1	3	4	2	1	0	0	0
[truncated: 86 more columns]
